# Supplementary material for: Validity and internal consistency of EQ-5D-3L quality of life tool among pre-dialysis patients with chronic kidney disease in Sri Lanka, a lower middle-income country
Source: PLoS One. 2019 Jun 26;14(6):e0211604. doi: 10.1371/journal.pone.0211604 (PMC6594575; doi:10.1371/journal.pone.0211604)
Supplement: S1 Appendix — (XLSX) [file pone.0211604.s001.xlsx]

## Sheet: Data Set_Final_PLoS ONE
No	age_corrected	age_cat	sex	edu_cat	employment	corm_prevel	ckd_cat_new	dep_score	depression	ghq_score	distress	Eq5Dmob	Eq5Dselfc	Eq5Duact	Eq5Dpain	Eq5Dmood	EQ5D	EQ5D_VAS	OverallHealth	Physicalfunctioning	Rolephysical	Pain	Generalhealth	Emotionalwellbeing	Roleemotional	Socialfunction	Energyfatigue	SF12PhysicalComposite	SF12MentalComposite	Overalhealth
1	63	3	0	4	1	1	1	14	0	2	0	1	1	1	2	1	0.79	20	30	40	50	45	35	64	66.6667	62.5	45	42.5	59.5417	30
2	77	3	0	2	0	1	1	21	1	9	1	2	2	2	2	2	0.34	70	50	60	50	22.5	30	44	66.6667	62.5	40	40.625	53.2917	50
3	48	2	0	2	1	1	1	18	1	7	1	1	2	2	2	1	0.6	45	30	50	50	45	30	48	66.6667	62.5	60	43.75	59.2917	30
5	55	2	0	2	1	1	0	14	0	8	1	1	2	2	2	1	0.6	50	50	70	100	45	30	48	100	50	45	61.25	60.75	50
6	69	3	0	2	0	0	2	20	1	3	0	2	2	2	2	2	0.34	30	20	10	0	22.5	20	44	0	12.5	30	13.125	21.625	20
7	65	3	1	4	0	1	1	23	1	7	1	2	1	2	2	3	0.31	30	30	30	50	22.5	20	20	66.6667	50	20	30.625	39.1667	30
8	59	2	0	2	0	1	1	29	1	9	1	2	1	2	2	2	0.46	40	40	40	50	32.5	20	32	66.6667	12.5	35	35.625	36.5417	40
9	68	3	0	3	0	1	0	16	0	7	1	1	2	2	2	2	0.56	10	20	10	100	22.5	30	48	100	37.5	55	40.625	60.125	20
11	74	3	0	2	0	1	1	39	1	6	1	1	1	1	2	1	0.79	40	50	65	50	22.5	20	48	66.6667	25	30	39.375	42.4167	50
12	54	2	0	3	0	1	0	28	1	10	1	1	1	2	2	1	0.72	50	10	15	100	22.5	20	32	100	37.5	40	39.375	52.375	10
14	50	2	1	4	1	1	1	1	0	1	0	1	1	1	2	1	0.79	80	80	90	100	80	50	84	100	100	85	80	92.25	80
15	57	2	1	3	0	1	1	17	1	0	0	1	1	2	2	1	0.72	50	50	35	50	45	50	48	66.6667	62.5	45	45	55.5417	50
16	76	3	0	1	0	0	1	23	1	1	0	2	1	1	2	2	0.58	50	50	35	50	55	30	52	66.6667	50	45	42.5	53.4167	50
17	45	2	1	3	0	1	0	28	1	9	1	2	2	2	2	3	0.19	50	50	15	100	22.5	15	40	100	37.5	20	38.125	49.375	50
18	49	2	0	2	0	1	2	36	1	11	1	2	2	2	3	3	-0.05	30	30	25	0	22.5	5	24	0	12.5	5	13.125	10.375	30
19	64	3	0	4	0	0	1	27	1	9	1	2	1	2	2	2	0.46	60	60	20	50	45	20	44	66.6667	37.5	40	33.75	47.0417	60
21	77	3	0	2	0	0	0	17	1	11	1	2	2	2	2	2	0.34	40	40	15	100	0	15	44	100	25	35	32.5	51	40
22	58	2	1	2	0	1	0	16	0	2	0	1	1	2	1	1	0.78	50	50	30	100	45	30	48	100	50	50	51.25	62	50
23	56	2	0	2	1	0	1	19	1	9	1	2	1	2	2	2	0.46	50	50	30	50	45	30	60	66.6667	25	40	38.75	47.9167	50
24	53	2	1	1	0	1	1	33	1	10	1	2	2	2	2	2	0.34	50	50	20	50	22.5	5	52	66.6667	25	20	24.375	40.9167	50
25	71	3	1	2	0	0	1	36	1	11	1	2	2	2	3	3	-0.05	40	40	15	50	0	10	36	66.6667	0	20	18.75	30.6667	40
26	63	3	0	2	0	1	1	17	1	2	0	1	1	2	2	1	0.72	50	50	45	50	45	30	56	66.6667	62.5	55	42.5	60.0417	50
27	50	2	0	2	0	1	1	22	1	0	0	1	2	1	2	2	0.63	30	30	45	50	45	40	28	66.6667	62.5	50	45	51.7917	30
28	61	3	0	3	0	0	2	32	1	11	1	2	3	3	3	2	-0.35	25	20	5	0	25	5	28	0	0	15	8.75	10.75	20
29	59	2	1	4	0	0	0	25	1	8	1	2	2	2	2	2	0.34	55	40	40	100	45	20	64	100	75	50	51.25	72.25	40
30	62	3	0	4	0	1	1	15	0	10	1	2	2	2	2	2	0.34	40	40	15	50	22.5	20	52	66.6667	37.5	35	26.875	47.7917	40
31	50	2	0	2	1	1	1	5	0	0	0	1	1	1	1	1	1	50	50	80	100	67.5	70	56	100	87.5	60	79.375	75.875	50
32	51	2	1	4	0	1	1	27	1	11	1	2	2	2	3	3	-0.05	25	20	15	50	22.5	15	40	66.6667	25	15	25.625	36.6667	20
33	76	3	1	2	0	1	1	11	0	0	0	2	2	2	2	1	0.38	50	50	35	50	45	35	52	66.6667	62.5	45	41.25	56.5417	50
34	56	2	1	2	0	1	0	22	1	10	1	2	1	2	2	2	0.46	60	60	20	100	45	20	64	100	62.5	55	46.25	70.375	60
35	51	2	0	3	1	0	0	13	0	0	0	1	2	2	1	1	0.66	25	50	55	100	45	30	44	100	62.5	50	57.5	64.125	50
36	73	3	1	3	0	1	0	21	1	0	0	2	1	1	2	2	0.58	60	50	15	100	0	25	60	100	12.5	55	35	56.875	50
37	49	2	0	2	1	0	2	23	1	10	1	2	1	1	2	2	0.58	50	50	45	0	22.5	20	44	0	37.5	25	21.875	26.625	50
38	49	2	0	2	1	0	0	4	0	0	0	1	1	1	1	1	1	95	70	65	100	77.5	45	72	100	87.5	50	71.875	77.375	70
39	56	2	0	2	0	0	0	23	1	9	1	2	1	2	2	2	0.46	60	50	40	100	22.5	20	44	100	37.5	40	45.625	55.375	50
40	53	2	1	1	1	1	2	15	0	0	0	2	2	2	2	1	0.38	35	30	30	0	45	30	72	0	50	50	26.25	43	30
41	65	3	0	4	0	0	0	15	0	0	0	1	1	1	2	1	0.79	40	50	85	100	45	60	68	100	62.5	50	72.5	70.125	50
42	66	3	0	3	0	1	1	21	1	9	1	2	3	2	2	2	0.07	40	40	0	50	22.5	30	68	66.6667	50	50	25.625	58.6667	40
44	76	3	0	2	0	1	1	15	0	11	1	2	2	2	2	2	0.34	50	50	15	50	45	20	52	66.6667	62.5	50	32.5	57.7917	50
45	65	3	0	3	1	0	1	25	1	11	1	2	2	2	2	2	0.34	50	50	15	50	45	30	52	66.6667	50	50	35	54.6667	50
46	67	3	1	3	0	1	0	25	1	11	1	2	2	2	2	2	0.34	33	30	25	100	45	30	56	100	62.5	40	50	64.625	30
48	57	2	0	3	1	1	1	17	1	9	1	1	1	1	2	2	0.75	60	60	45	50	22.5	20	52	66.6667	62.5	35	34.375	54.0417	60
49	55	2	1	4	0	0	0	28	1	11	1	2	1	2	2	2	0.46	40	40	20	100	22.5	20	48	100	25	25	40.625	49.5	40
50	73	3	1	1	0	1	0	11	0	0	0	2	1	2	2	1	0.5	40	50	15	100	22.5	30	68	100	50	50	41.875	67	50
51	66	3	0	3	0	0	1	28	1	11	1	2	1	2	2	2	0.46	50	30	30	50	22.5	15	40	66.6667	25	30	29.375	40.4167	30
53	52	2	0	2	1	0	1	23	1	11	1	2	1	2	2	2	0.46	25	30	40	50	22.5	20	52	66.6667	62.5	40	33.125	55.2917	30
54	57	2	1	3	0	0	0	26	1	5	1	1	2	2	2	2	0.56	40	50	35	100	45	30	40	100	62.5	45	52.5	61.875	50
55	67	3	1	4	0	1	1	16	0	11	1	2	2	2	2	2	0.34	70	80	10	50	22.5	10	32	66.6667	12.5	30	23.125	35.2917	80
56	76	3	1	2	0	1	1	18	1	7	1	2	2	2	3	3	-0.05	60	60	15	50	22.5	20	60	100	25	35	26.875	55	60
57	51	2	1	3	0	1	1	20	1	11	1	2	2	2	2	2	0.34	50	50	5	50	22.5	20	40	66.6667	37.5	20	24.375	41.0417	50
58	55	2	1	2	0	1	1	35	1	11	1	2	2	2	3	3	-0.05	30	40	5	50	10	5	32	66.6667	25	10	17.5	33.4167	40
59	69	3	0	1	0	1	1	25	1	10	1	2	2	2	2	2	0.34	30	20	20	50	22.5	20	64	66.6667	12.5	25	28.125	42.0417	20
60	64	3	0	2	0	1	2	23	1	6	1	2	1	1	2	1	0.62	60	30	40	0	32.5	25	56	0	50	30	24.375	34	30
61	54	2	1	1	0	1	1	16	0	0	0	1	2	1	2	1	0.67	80	30	50	50	45	40	48	66.6667	62.5	60	46.25	59.2917	30
62	61	3	1	2	0	1	1	19	1	2	0	1	2	2	2	2	0.56	80	30	30	50	45	30	56	66.6667	50	50	38.75	55.6667	30
63	65	3	0	2	1	1	1	13	0	9	1	2	1	2	2	2	0.46	50	50	45	50	22.5	25	44	66.6667	37.5	30	35.625	44.5417	50
64	71	3	0	2	0	1	1	20	1	8	1	2	1	2	2	2	0.46	45	50	20	50	22.5	25	60	66.6667	37.5	30	29.375	48.5417	50
65	54	2	1	5	0	1	0	22	1	5	1	1	1	2	2	1	0.72	20	40	35	100	22.5	20	52	100	25	55	44.375	58	40
66	45	2	1	4	1	0	0	8	0	0	0	1	1	1	1	2	0.81	70	70	85	100	100	45	60	100	100	45	82.5	76.25	70
67	51	2	0	4	1	1	2	28	1	3	0	2	2	2	2	1	0.38	10	50	50	0	45	45	40	0	37.5	40	35	29.375	50
68	48	2	1	2	0	1	1	24	1	5	1	3	3	3	3	2	-0.68	60	50	0	50	45	45	52	66.6667	0	50	35	42.1667	50
69	62	3	0	2	1	1	1	18	1	0	0	2	2	2	2	1	0.38	55	50	50	50	55	70	40	66.6667	37.5	40	56.25	46.0417	50
70	67	3	1	3	0	1	0	28	1	9	1	2	2	2	3	2	0.1	30	30	5	100	0	5	28	100	12.5	5	27.5	36.375	30
71	70	3	1	2	0	1	1	37	1	11	1	2	2	3	3	2	-0.13	30	20	5	50	0	15	40	66.6667	12.5	20	17.5	34.7917	20
72	55	2	0	4	0	0	2	19	1	11	1	2	2	2	2	2	0.34	40	50	10	0	22.5	15	44	0	37.5	25	11.875	26.625	50
73	57	2	0	1	1	0	1	30	1	9	1	2	1	2	3	2	0.22	60	60	15	50	22.5	15	36	66.6667	37.5	20	25.625	40.0417	60
74	76	3	0	2	0	1	1	28	1	11	1	2	2	2	3	2	0.1	30	40	25	50	22.5	20	44	66.6667	37.5	30	29.375	44.5417	40
75	54	2	0	3	0	1	2	32	1	10	1	2	2	2	3	3	-0.05	25	20	10	0	12.5	15	44	0	12.5	20	9.375	19.125	20
76	63	3	1	1	0	1	1	43	1	11	1	3	3	3	3	3	-0.72	10	0	0	50	0	5	32	66.6667	0	5	13.75	25.9167	0
78	46	2	0	4	0	1	1	30	1	11	1	1	2	2	2	2	0.56	10	50	60	50	45	20	36	66.6667	25	50	43.75	44.4167	50
79	56	2	1	3	0	1	0	23	1	11	1	2	1	2	2	2	0.46	50	50	60	100	22.5	20	52	100	37.5	40	50.625	57.375	50
80	42	2	1	3	1	0	2	27	1	9	1	2	1	2	2	3	0.31	60	60	15	0	22.5	10	36	0	25	25	11.875	21.5	60
81	47	2	0	3	1	1	1	21	1	7	1	1	1	1	2	2	0.75	50	50	35	50	45	20	60	66.6667	62.5	50	37.5	59.7917	50
82	67	3	0	4	1	1	1	30	1	11	1	1	1	2	2	2	0.68	70	50	40	50	45	35	64	66.6667	62.5	50	42.5	60.7917	50
83	59	2	0	4	0	1	2	19	1	11	1	2	2	2	2	1	0.38	50	50	35	0	45	35	52	0	50	55	28.75	39.25	50
84	54	2	0	3	1	0	1	27	1	0	0	2	2	2	2	2	0.34	25	30	30	50	22.5	25	52	66.6667	37.5	45	31.875	50.2917	30
85	58	2	1	2	0	1	0	26	1	11	1	3	3	3	3	3	-0.72	70	50	0	100	0	5	40	100	0	5	26.25	36.25	50
86	48	2	1	2	0	1	0	24	1	8	1	1	2	2	2	2	0.56	50	50	25	100	45	30	52	100	62.5	50	50	66.125	50
87	79	3	0	2	0	1	1	42	1	11	1	3	3	3	3	3	-0.72	25	20	0	50	0	5	24	66.6667	0	0	13.75	22.6667	20
88	66	3	0	2	1	1	1	21	1	9	1	1	1	1	2	2	0.75	75	50	45	50	45	50	60	66.6667	62.5	45	47.5	58.5417	50
89	70	3	0	2	1	1	1	18	1	1	0	1	2	2	1	1	0.66	20	50	50	50	45	55	52	66.6667	50	30	50	49.6667	50
90	61	3	0	3	0	1	1	33	1	10	1	2	1	2	2	3	0.31	25	20	30	50	22.5	10	40	66.6667	25	35	28.125	41.6667	20
91	61	3	0	2	1	0	0	14	0	7	1	1	1	2	1	1	0.78	40	60	40	100	45	35	56	100	62.5	50	55	67.125	60
92	34	1	1	3	0	0	2	13	0	11	1	1	1	1	1	1	1	50	30	70	0	45	45	52	0	62.5	55	40	42.375	30
93	65	3	1	3	0	1	1	43	1	11	1	2	2	2	3	3	-0.05	30	40	5	100	22.5	15	36	0	25	20	35.625	20.25	40
94	66	3	1	4	0	1	1	29	1	10	1	2	1	2	2	2	0.46	65	70	35	100	42.5	25	64	66.6667	37.5	30	50.625	49.5417	70
95	64	3	0	3	0	1	1	15	0	9	1	2	2	2	2	2	0.34	60	40	15	100	42.5	20	44	0	37.5	40	44.375	30.375	40
96	58	2	0	3	0	0	1	22	1	7	1	2	2	2	2	2	0.34	10	40	20	100	45	35	52	0	50	30	50	33	40
97	52	2	0	2	1	1	2	22	1	0	0	1	1	1	1	1	1	60	30	70	0	45	50	60	0	50	60	41.25	42.5	30
98	73	3	0	3	0	1	1	26	1	6	1	1	2	2	2	2	0.56	10	30	20	100	45	30	56	0	62.5	55	48.75	43.375	30
99	59	2	1	3	0	1	1	20	1	6	1	1	2	1	2	1	0.67	50	50	35	100	55	40	48	0	62.5	55	57.5	41.375	50
100	45	2	0	5	1	1	0	9	0	11	1	2	2	2	2	2	0.34	60	60	80	100	45	25	68	100	62.5	55	62.5	71.375	60
101	67	3	1	2	0	1	2	28	1	10	1	2	2	2	2	2	0.34	35	40	15	0	22.5	20	36	0	25	30	14.375	22.75	40
102	75	3	1	1	0	1	1	20	1	9	1	2	2	2	2	2	0.34	40	40	10	100	22.5	15	64	0	25	30	36.875	29.75	40
103	48	2	1	1	0	1	1	13	0	0	0	1	2	1	1	1	0.73	75	50	40	100	45	30	44	0	62.5	50	53.75	39.125	50
104	59	2	1	4	0	1	0	15	0	4	1	2	1	1	2	2	0.58	60	60	50	100	45	20	56	100	50	35	53.75	60.25	60
105	44	2	1	4	1	0	1	14	0	3	0	2	1	2	2	2	0.46	50	50	35	100	57.5	35	56	66.6667	87.5	40	56.875	62.5417	50
106	60	2	1	2	0	1	0	18	1	8	1	2	2	2	3	2	0.1	50	50	15	100	0	15	48	100	12.5	30	32.5	47.625	50
107	70	3	1	1	0	1	1	36	1	11	1	2	2	2	3	3	-0.05	30	30	0	100	0	5	36	0	12.5	15	26.25	15.875	30
108	62	3	1	4	0	1	0	19	1	11	1	2	2	2	2	2	0.34	60	60	5	100	22.5	20	52	100	37.5	35	36.875	56.125	60
109	77	3	0	3	0	1	1	22	1	0	0	1	2	2	1	1	0.66	50	60	50	100	45	50	36	0	50	55	61.25	35.25	60
110	61	3	0	3	0	0	1	21	1	10	1	2	1	2	2	2	0.46	60	60	65	100	45	30	52	66.6667	62.5	30	60	52.7917	60
111	54	2	0	2	0	1	2	19	1	0	0	1	2	1	2	2	0.63	30	30	35	0	45	30	48	0	62.5	40	27.5	37.625	30
112	54	2	1	2	0	1	0	4	0	0	0	1	1	1	1	1	1	100	90	55	100	45	70	48	100	62.5	40	67.5	62.625	90
113	58	2	0	2	1	0	1	13	0	0	0	1	1	1	1	1	1	50	70	50	100	45	40	48	0	62.5	55	58.75	41.375	70
114	75	3	1	2	0	1	1	23	1	11	1	2	2	2	3	2	0.1	50	40	10	100	10	20	64	0	37.5	45	35	36.625	40
115	66	3	0	1	0	1	2	24	1	11	1	2	2	2	3	2	0.1	30	50	5	0	0	20	36	0	12.5	10	6.25	14.625	50
116	51	2	0	2	1	1	0	17	1	0	0	2	1	2	2	2	0.46	25	50	60	100	45	35	44	100	50	55	60	62.25	50
117	57	2	0	2	1	1	1	7	0	0	0	2	2	2	2	1	0.38	20	50	40	100	55	30	44	0	62.5	45	56.25	37.875	50
118	60	2	1	2	0	1	1	18	1	0	0	1	1	1	1	1	1	75	50	55	100	32.5	30	48	0	62.5	35	54.375	36.375	50
119	61	3	0	3	0	1	1	19	1	6	1	1	1	2	2	2	0.68	65	60	15	100	22.5	30	44	0	25	25	41.875	23.5	60
120	62	3	1	2	1	1	1	21	1	0	0	2	2	2	2	2	0.34	50	60	35	100	55	30	48	0	50	65	55	40.75	60
121	67	3	1	2	0	1	0	26	1	0	0	2	2	2	2	2	0.34	50	60	65	100	57.5	65	44	100	62.5	55	71.875	65.375	60
122	36	1	1	4	0	1	2	38	1	8	1	2	1	2	2	2	0.46	50	40	45	0	45	35	52	0	50	30	31.25	33	40
123	46	2	0	4	1	1	0	16	0	1	0	1	2	1	2	2	0.63	70	80	60	100	45	35	40	100	75	35	60	62.5	80
124	59	2	0	3	0	1	2	20	1	9	1	2	2	2	3	2	0.1	25	50	40	0	22.5	15	56	0	37.5	45	19.375	34.625	50
125	63	3	1	1	0	1	1	25	1	0	0	2	2	2	2	2	0.34	30	50	20	100	45	70	40	0	50	50	58.75	35	50
126	55	2	0	3	1	1	1	8	0	4	1	2	1	2	2	2	0.46	75	50	40	100	45	30	48	0	75	50	53.75	43.25	50
127	60	2	0	3	0	1	1	20	1	0	0	1	1	2	2	2	0.68	20	50	30	100	67.5	50	40	0	50	55	61.875	36.25	50
128	53	2	0	3	0	1	1	9	0	0	0	1	2	2	2	2	0.56	50	40	45	100	100	50	64	0	100	45	73.75	52.25	40
129	55	2	1	4	0	0	1	2	0	0	0	1	1	1	2	1	0.79	75	50	70	100	45	55	60	0	87.5	60	67.5	51.875	50
130	68	3	1	2	1	1	1	13	0	0	0	1	1	1	1	1	1	70	60	55	100	45	55	44	0	62.5	55	63.75	40.375	60
131	63	3	1	2	0	1	0	17	1	0	0	2	2	2	2	2	0.34	90	50	30	100	45	50	40	100	50	55	56.25	61.25	50
132	49	2	0	3	1	1	1	26	1	11	1	2	2	2	3	2	0.1	35	30	15	100	22.5	20	52	0	37.5	50	39.375	34.875	30
133	54	2	0	2	1	0	1	7	0	0	0	2	1	2	2	1	0.5	60	70	25	100	45	30	56	0	50	50	50	39	70
134	76	3	1	3	0	1	0	27	1	0	0	2	2	2	2	2	0.34	60	50	30	100	22.5	30	44	100	50	50	45.625	61	50
136	63	3	0	3	0	1	1	19	1	7	1	2	1	1	2	2	0.58	50	60	10	100	32.5	20	32	0	37.5	30	40.625	24.875	60
138	60	2	0	3	1	1	1	1	0	0	0	1	1	2	2	1	0.72	80	90	80	100	67.5	50	56	100	75	70	74.375	75.25	90
139	65	3	0	2	0	0	1	27	1	10	1	2	3	3	3	2	-0.35	30	30	0	100	22.5	20	36	0	12.5	30	35.625	19.625	30
140	71	3	1	2	0	1	1	21	1	0	0	2	2	2	2	1	0.38	60	70	55	100	45	50	44	0	50	50	62.5	36	70
141	59	2	1	2	0	1	0	28	1	1	0	1	2	2	2	2	0.56	50	50	40	100	45	35	56	100	50	50	55	64	50
142	32	1	1	3	1	0	0	29	1	9	1	2	1	2	3	2	0.22	30	30	35	100	22.5	20	52	100	62.5	35	44.375	62.375	30
143	50	2	1	3	0	1	0	27	1	7	1	2	1	2	2	3	0.31	20	50	10	100	22.5	15	36	100	25	25	36.875	46.5	50
144	62	3	1	4	0	1	0	19	1	0	0	1	1	2	2	2	0.68	50	70	70	100	32.5	55	56	100	62.5	50	64.375	67.125	70
145	54	2	0	5	1	1	0	13	0	8	1	2	1	2	2	2	0.46	80	50	15	100	32.5	40	36	100	37.5	40	46.875	53.375	50
146	53	2	0	4	0	0	1	27	1	10	1	2	2	2	3	2	0.1	40	30	40	100	22.5	20	28	0	37.5	20	45.625	21.375	30
147	53	2	1	4	0	1	1	11	0	9	1	2	2	2	3	2	0.1	35	70	5	100	32.5	10	40	0	25	20	36.875	21.25	70
148	61	3	1	3	1	1	1	14	0	0	0	1	1	2	2	1	0.72	50	60	60	100	45	30	48	0	50	40	58.75	34.5	60
149	55	2	0	3	0	1	0	21	1	3	0	1	1	2	2	2	0.68	40	40	60	100	45	30	56	100	62.5	50	58.75	67.125	40
150	71	3	0	2	0	1	1	13	0	9	1	1	1	2	2	1	0.72	70	30	40	100	45	30	48	0	50	50	53.75	37	30
151	46	2	0	4	1	1	1	10	0	0	0	1	1	1	2	1	0.79	60	80	65	100	45	25	52	0	62.5	55	58.75	42.375	80
152	46	2	0	3	1	0	1	14	0	7	1	1	1	1	2	2	0.75	70	60	80	100	22.5	20	56	0	37.5	50	55.625	35.875	60
154	55	2	1	3	0	1	0	36	1	2	0	1	2	2	2	1	0.6	30	40	25	100	67.5	35	56	100	75	55	56.875	71.5	40
155	70	3	0	4	0	1	0	12	0	7	1	2	2	2	2	2	0.34	30	20	65	100	67.5	25	60	100	62.5	50	64.375	68.125	20
156	47	2	0	5	1	1	1	12	0	1	0	1	1	1	2	2	0.75	80	80	70	100	55	20	40	0	62.5	50	61.25	38.125	80
157	67	3	0	3	0	1	2	27	1	10	1	2	2	2	3	2	0.1	20	30	5	0	22.5	20	32	0	12.5	35	11.875	19.875	30
158	74	3	1	3	0	1	0	19	1	4	1	1	1	2	2	2	0.68	80	60	50	100	45	55	44	100	50	50	62.5	61	60
159	48	2	1	3	1	1	0	16	0	0	0	2	2	2	2	2	0.34	60	20	40	100	45	60	40	100	37.5	55	61.25	58.125	20
161	32	1	1	3	0	1	0	28	1	2	0	2	2	2	2	1	0.38	40	50	50	100	45	40	60	100	50	40	58.75	62.5	50
162	54	2	0	2	0	1	0	24	1	11	1	2	1	2	2	2	0.46	45	40	45	100	22.5	20	36	100	62.5	35	46.875	58.375	40
163	63	3	0	2	1	1	1	24	1	10	1	1	1	1	2	2	0.75	55	60	80	100	32.5	20	40	0	25	35	58.125	25	60
164	58	2	1	2	1	1	1	22	1	11	1	2	1	2	2	2	0.46	55	50	45	100	22.5	20	60	0	62.5	55	46.875	44.375	50
165	32	1	0	3	1	1	0	16	0	0	0	1	1	2	1	1	0.78	50	50	50	100	100	35	48	100	100	50	71.25	74.5	50
166	74	3	0	2	0	1	1	20	1	10	1	2	3	3	3	2	-0.35	25	30	0	100	0	20	36	0	0	20	30	14	30
167	63	3	0	3	1	1	2	19	1	0	0	2	2	2	2	2	0.34	75	30	35	0	45	40	40	0	50	45	30	33.75	30
168	54	2	0	3	1	1	1	12	0	5	1	1	1	1	2	2	0.75	10	30	55	100	65	30	48	0	50	50	62.5	37	30
169	63	3	1	4	0	1	1	20	1	0	0	2	2	2	2	1	0.38	30	30	30	100	45	35	36	0	50	50	52.5	34	30
170	60	2	1	3	0	1	0	20	1	11	1	2	2	2	3	2	0.1	30	40	20	100	22.5	30	44	100	25	35	43.125	51	40
171	55	2	0	3	1	1	2	23	1	3	0	2	1	1	2	2	0.58	10	70	25	0	45	25	56	0	62.5	35	23.75	38.375	70
172	46	2	0	3	1	0	2	20	1	1	0	1	1	1	2	2	0.75	50	100	90	0	22.5	40	36	0	75	25	38.125	34	100
173	60	2	0	4	0	0	0	14	0	7	1	2	1	1	2	1	0.62	60	80	50	100	65	50	72	100	75	40	66.25	71.75	80
174	59	2	0	3	0	1	1	13	0	6	1	2	1	2	2	2	0.46	65	50	55	100	22.5	30	56	0	37.5	30	51.875	30.875	50
175	53	2	1	2	0	1	1	17	1	9	1	1	2	2	2	2	0.56	50	50	60	100	22.5	50	44	0	37.5	40	58.125	30.375	50
176	63	3	0	3	0	1	1	24	1	11	1	2	2	2	3	2	0.1	40	40	0	100	10	20	48	0	12.5	35	32.5	23.875	40
177	50	2	1	4	0	0	0	6	0	0	0	1	1	1	1	1	1	80	70	85	100	67.5	60	72	100	87.5	70	78.125	82.375	70
178	47	2	1	2	0	1	1	36	1	11	1	2	2	2	2	2	0.34	20	30	30	100	45	30	52	0	62.5	60	51.25	43.625	30
179	64	3	0	3	1	0	2	15	0	2	0	1	1	1	1	1	1	70	90	55	0	45	45	44	0	75	65	36.25	46	90
180	40	1	0	4	1	1	1	7	0	2	0	1	1	1	2	2	0.75	75	80	0	100	80	50	64	100	100	75	57.5	84.75	80
181	58	2	0	3	1	0	1	24	1	2	0	1	2	2	2	2	0.56	40	40	35	100	45	30	48	0	50	50	52.5	37	40
182	46	2	0	2	1	0	1	9	0	0	0	1	2	1	2	1	0.67	40	90	60	100	45	60	40	0	50	55	66.25	36.25	90
183	69	3	1	2	0	1	1	27	1	0	0	1	2	2	2	2	0.56	50	50	35	100	45	40	40	0	75	50	55	41.25	50
184	69	3	0	2	0	1	2	28	1	0	0	2	2	2	2	1	0.38	75	30	55	0	45	55	40	0	75	65	38.75	45	30
185	64	3	0	3	0	0	1	17	1	10	1	2	2	2	2	2	0.34	35	50	15	100	22.5	30	44	0	37.5	20	41.875	25.375	50
186	61	3	0	4	0	0	1	19	1	8	1	2	1	2	2	2	0.46	60	70	35	100	22.5	20	44	0	50	45	44.375	34.75	70
187	71	3	0	2	0	1	1	29	1	11	1	2	3	3	3	2	-0.35	25	30	0	100	0	10	36	0	0	35	27.5	17.75	30
188	52	2	0	2	0	1	2	38	1	11	1	2	2	2	3	2	0.1	25	30	10	0	0	5	24	0	12.5	0	3.75	9.125	30
189	70	3	0	2	1	0	0	18	1	0	0	1	2	2	2	1	0.6	60	60	45	100	45	50	52	100	62.5	45	60	64.875	60
190	65	3	0	3	0	1	1	19	1	3	0	1	2	2	1	1	0.66	10	20	45	100	45	25	56	0	75	55	53.75	46.5	20
191	73	3	0	2	0	1	0	26	1	5	1	2	2	2	2	2	0.34	40	30	35	100	22.5	25	40	100	62.5	50	45.625	63.125	30
192	67	3	0	3	1	0	2	22	1	2	0	1	1	1	2	2	0.75	10	50	40	0	45	30	60	0	50	45	28.75	38.75	50
193	72	3	0	2	0	1	1	14	0	7	1	1	1	2	2	2	0.68	50	50	80	100	77.5	50	56	0	75	55	76.875	46.5	50
194	56	2	0	3	0	1	1	30	1	5	1	2	2	2	2	2	0.34	10	20	30	100	45	25	48	0	50	50	50	37	20
196	72	3	1	1	0	1	0	24	1	0	0	2	2	2	2	2	0.34	50	20	25	100	45	75	44	100	50	55	61.25	62.25	20
197	73	3	1	1	0	1	1	19	1	1	0	1	1	1	1	1	1	80	50	45	100	45	65	52	0	62.5	50	63.75	41.125	50
198	62	3	0	3	0	0	1	16	0	6	1	2	2	2	2	2	0.34	50	50	5	100	22.5	10	56	0	12.5	50	34.375	29.625	50
199	53	2	1	2	0	0	2	21	1	11	1	2	2	2	2	2	0.34	50	50	20	0	22.5	20	40	0	37.5	40	15.625	29.375	50
200	46	2	0	2	1	0	1	24	1	4	1	1	1	1	2	1	0.79	40	40	35	100	45	25	44	0	50	55	51.25	37.25	40
201	63	3	1	1	0	1	2	41	1	11	1	2	2	2	3	3	-0.05	20	20	5	0	12.5	5	40	0	12.5	25	5.625	19.375	20
202	61	3	0	2	1	0	2	15	0	4	1	1	2	2	2	1	0.6	70	50	30	0	45	30	60	0	62.5	50	26.25	43.125	50
203	49	2	1	2	0	0	1	28	1	10	1	2	1	2	2	2	0.46	50	50	25	100	22.5	20	48	0	25	45	41.875	29.5	50
204	48	2	1	3	0	1	1	7	0	0	0	1	1	1	1	1	1	65	60	65	100	45	30	56	0	62.5	55	60	43.375	60
205	63	3	0	3	0	1	1	18	1	6	1	3	1	2	2	2	-0.39	50	50	35	100	22.5	20	48	0	37.5	50	44.375	33.875	50
206	81	3	0	2	0	1	1	39	1	11	1	3	3	3	3	3	-0.72	10	10	0	100	12.5	5	16	0	0	10	29.375	6.5	10
207	51	2	1	2	0	1	1	10	0	7	1	2	1	1	2	1	0.62	60	60	50	100	45	30	52	0	62.5	50	56.25	41.125	60
209	50	2	1	4	1	1	1	12	0	0	0	1	2	2	2	2	0.56	85	80	55	100	45	30	48	0	62.5	45	57.5	38.875	80
210	65	3	0	3	0	1	1	22	1	0	0	2	2	2	2	2	0.34	65	60	30	100	45	30	44	0	50	45	51.25	34.75	60
211	74	3	1	3	0	0	1	39	1	11	1	2	2	2	3	3	-0.05	30	30	10	100	0	5	28	0	12.5	20	28.75	15.125	30
212	70	3	0	4	0	0	1	13	0	6	1	1	1	2	2	2	0.68	60	60	20	100	22.5	15	64	0	50	45	39.375	39.75	60
213	59	2	0	2	1	1	1	19	1	6	1	1	1	1	2	2	0.75	55	50	35	100	22.5	25	44	0	50	60	45.625	38.5	50
214	60	2	1	2	0	1	1	16	0	7	1	2	1	2	2	2	0.46	60	60	15	100	22.5	15	64	0	25	45	38.125	33.5	60
215	63	3	0	2	0	0	0	21	1	7	1	1	1	1	2	2	0.75	50	50	15	100	32.5	15	52	100	25	40	40.625	54.25	50
216	62	3	1	3	0	1	0	15	0	3	0	1	2	1	2	1	0.67	75	30	25	100	45	30	48	100	62.5	45	50	63.875	30
218	42	2	1	2	1	0	0	14	0	6	1	2	1	1	2	2	0.58	40	40	25	100	45	20	40	100	50	40	47.5	57.5	40
219	59	2	0	2	0	1	1	18	1	0	0	1	1	1	2	1	0.79	90	90	60	100	45	70	60	0	62.5	60	68.75	45.625	90
220	29	1	1	3	0	1	1	15	0	5	1	1	1	1	2	1	0.79	30	50	55	100	45	30	44	0	62.5	55	57.5	40.375	50
221	49	2	1	5	0	1	0	14	0	4	1	1	1	1	1	1	1	70	70	80	100	45	35	52	100	62.5	50	65	66.125	70
222	53	2	1	2	0	1	2	28	1	11	1	2	2	2	3	3	-0.05	35	30	5	0	22.5	20	32	0	25	25	11.875	20.5	30
224	53	2	1	3	0	1	1	19	1	6	1	2	2	2	2	1	0.38	55	50	20	100	0	30	20	0	25	20	37.5	16.25	50
225	42	2	0	2	0	1	0	33	1	11	1	2	1	2	3	3	0.07	30	30	30	100	10	20	44	100	12.5	40	40	49.125	30
226	59	2	1	3	0	1	2	25	1	11	1	2	1	2	2	2	0.46	50	50	10	0	32.5	15	36	0	25	40	14.375	25.25	50
228	56	2	0	3	0	1	1	9	0	0	0	1	2	2	2	2	0.56	65	70	60	100	45	30	52	0	50	55	58.75	39.25	70
229	58	2	0	3	0	1	1	4	0	0	0	1	1	2	2	2	0.68	80	80	55	100	45	30	48	0	50	50	57.5	37	80
230	69	3	0	2	0	1	2	17	1	11	1	2	1	2	2	2	0.46	40	40	25	0	32.5	25	64	0	37.5	55	20.625	39.125	40
231	71	3	1	2	0	1	2	21	1	11	1	2	1	1	2	2	0.58	50	50	15	0	32.5	20	60	0	37.5	50	16.875	36.875	50
232	49	2	0	2	1	1	1	26	1	0	0	1	1	1	2	2	0.75	55	50	65	100	45	30	48	0	50	55	60	38.25	50
233	63	3	1	2	0	0	1	25	1	11	1	2	1	2	2	2	0.46	40	40	20	100	22.5	20	40	0	37.5	40	40.625	29.375	40
234	48	2	0	5	0	0	0	10	0	0	0	2	2	2	2	2	0.34	20	20	50	100	32.5	30	40	100	50	55	53.125	61.25	20
235	61	3	0	3	1	1	0	22	1	11	1	1	1	1	2	2	0.75	30	80	70	100	45	30	48	100	50	50	61.25	62	80
236	45	2	0	5	1	1	1	6	0	0	0	1	1	1	1	1	1	80	80	100	100	77.5	55	64	100	100	70	83.125	83.5	80
237	58	2	1	2	0	1	0	13	0	0	0	1	1	1	2	2	0.75	55	50	35	100	65	25	64	100	75	50	56.25	72.25	50
238	71	3	0	3	0	1	1	20	1	11	1	2	2	2	2	2	0.34	40	40	15	100	12.5	30	40	0	12.5	30	39.375	20.625	40
239	76	3	1	3	0	1	1	16	0	9	1	1	1	2	2	2	0.68	50	50	15	100	22.5	20	64	0	37.5	55	39.375	39.125	50
240	56	2	0	3	1	1	1	21	1	3	0	1	1	2	2	2	0.68	65	70	70	100	45	35	48	0	50	45	62.5	35.75	70
241	56	2	1	3	0	1	1	22	1	11	1	2	2	2	3	3	-0.05	30	30	25	100	22.5	15	36	0	25	15	40.625	19	30
242	62	3	1	4	0	0	1	20	1	0	0	2	2	2	2	2	0.34	80	80	70	100	45	30	48	0	50	55	61.25	38.25	80
243	62	3	0	3	0	1	1	16	0	8	1	1	1	2	2	2	0.68	70	70	35	100	45	20	56	0	37.5	55	50	37.125	70
244	60	2	0	2	1	1	1	2	0	0	0	1	1	1	1	1	1	80	80	65	100	45	35	68	100	75	60	61.25	75.75	80
245	57	2	0	2	1	0	0	4	0	0	0	1	1	1	1	1	1	80	80	55	100	55	35	76	100	87.5	60	61.25	80.875	80
246	63	3	1	2	0	1	0	11	0	5	1	2	1	1	2	1	0.62	55	60	15	100	22.5	25	68	100	50	45	40.625	65.75	60
247	60	2	0	5	1	1	1	12	0	0	0	1	1	1	2	2	0.75	65	70	85	100	45	35	48	0	62.5	55	66.25	41.375	70
248	56	2	0	3	0	0	0	15	0	0	0	2	2	1	1	1	0.56	80	80	85	100	45	35	44	100	50	50	66.25	61	80
249	77	3	1	2	0	1	0	11	0	0	0	2	1	1	2	2	0.58	70	70	60	100	45	30	44	100	50	55	58.75	62.25	70
250	34	1	0	3	1	0	0	25	1	0	0	1	1	1	2	1	0.79	90	80	75	100	45	30	44	100	62.5	50	62.5	64.125	80
251	61	3	0	3	0	1	2	36	1	11	1	2	3	2	3	3	-0.32	30	30	0	0	0	10	36	0	25	20	2.5	20.25	30
252	47	2	0	1	0	0	0	3	0	0	0	1	2	1	2	2	0.63	60	50	95	100	45	35	48	100	62.5	55	68.75	66.375	50
253	67	3	1	3	0	0	0	18	1	0	0	2	2	2	2	2	0.34	70	70	20	100	45	35	40	100	75	35	50	62.5	70
254	54	2	0	3	0	1	1	22	1	11	1	2	1	1	2	2	0.58	50	50	25	100	22.5	20	56	0	50	50	41.875	39	50
255	48	2	0	1	0	1	1	27	1	11	1	2	1	2	3	3	0.07	40	40	5	100	22.5	15	36	0	12.5	20	35.625	17.125	40
256	67	3	0	2	1	1	1	19	1	8	1	1	1	1	2	2	0.75	70	70	70	100	45	35	52	0	50	55	62.5	39.25	70
257	61	3	1	3	0	1	1	17	1	11	1	2	1	2	2	2	0.46	70	70	20	100	22.5	20	44	0	37.5	40	40.625	30.375	70
258	59	2	0	2	1	1	1	20	1	6	1	1	1	2	2	1	0.72	40	30	20	100	22.5	30	44	0	50	55	43.125	37.25	30
259	83	3	0	3	0	1	2	11	0	0	0	2	2	2	2	2	0.34	80	50	15	0	45	50	44	0	62.5	50	27.5	39.125	50
260	53	2	1	5	0	1	1	32	1	11	1	2	1	2	2	3	0.31	50	50	15	100	22.5	15	44	0	37.5	40	38.125	30.375	50
261	53	2	0	2	1	1	2	25	1	11	1	2	2	2	3	3	-0.05	40	40	25	0	35	15	36	0	37.5	35	18.75	27.125	40
262	56	2	0	3	1	1	1	14	0	0	0	1	1	1	2	1	0.79	45	40	60	100	67.5	35	60	100	87.5	60	65.625	76.875	40
263	55	2	0	3	0	1	1	19	1	8	1	2	2	2	2	1	0.38	50	50	35	100	45	30	52	0	50	55	52.5	39.25	50
264	46	2	1	3	0	1	0	21	1	0	0	1	1	1	2	2	0.75	60	60	70	100	67.5	40	48	100	75	50	69.375	68.25	60
265	76	3	1	1	0	0	1	18	1	10	1	2	2	2	2	2	0.34	40	40	5	100	35	15	44	0	25	40	38.75	27.25	40
266	46	2	1	2	0	1	1	25	1	10	1	2	1	2	3	2	0.22	45	40	10	100	22.5	15	36	0	25	30	36.875	22.75	40
268	52	2	0	2	1	1	1	17	1	0	0	1	1	1	1	2	0.81	50	50	85	100	67.5	30	44	33.3333	50	55	70.625	45.5833	50
269	71	3	1	2	0	1	0	16	0	0	0	2	2	2	1	1	0.44	80	80	60	100	45	25	52	100	50	45	57.5	61.75	80
270	71	3	1	3	0	1	0	21	1	5	1	1	1	1	2	2	0.75	50	50	65	100	45	30	40	100	62.5	50	60	63.125	50
271	68	3	0	3	0	1	1	9	0	0	0	1	1	1	2	1	0.79	75	60	70	100	45	30	44	0	50	50	61.25	36	60
272	80	3	0	2	0	1	2	19	1	10	1	2	2	2	2	2	0.34	30	30	15	0	35	15	44	0	25	25	16.25	23.5	30
273	71	3	1	3	0	1	1	9	0	5	1	1	1	1	2	1	0.79	55	60	15	100	45	15	64	0	25	45	43.75	33.5	60
274	61	3	1	2	0	1	1	18	1	8	1	1	1	1	2	2	0.75	70	70	25	100	35	20	64	0	37.5	50	45	37.875	70
276	55	2	0	3	1	0	1	31	1	5	1	1	1	2	2	2	0.68	80	80	45	100	45	35	44	0	62.5	55	56.25	40.375	80
277	64	3	0	2	0	0	1	15	0	5	1	2	1	2	2	2	0.46	40	40	25	100	42.5	30	40	0	62.5	40	49.375	35.625	40
278	43	2	1	2	0	1	0	24	1	10	1	2	2	2	2	2	0.34	50	50	30	100	55	20	48	100	50	45	51.25	60.75	50
279	42	2	1	1	0	1	0	23	1	11	1	2	3	3	2	2	-0.18	65	50	0	100	0	35	56	100	0	40	33.75	49	50
280	52	2	0	3	0	1	1	34	1	9	1	2	1	2	2	1	0.5	50	20	65	100	45	20	40	0	37.5	40	57.5	29.375	20
281	52	2	0	2	1	0	1	26	1	10	1	2	1	2	2	2	0.46	70	70	35	100	55	20	48	0	37.5	45	52.5	32.625	70
282	61	3	1	4	0	1	1	28	1	11	1	2	2	2	3	3	-0.05	40	40	35	100	22.5	10	36	0	25	30	41.875	22.75	40
283	71	3	1	3	0	1	1	42	1	11	1	2	2	2	3	3	-0.05	30	30	5	100	12.5	5	24	0	0	10	30.625	8.5	30
284	68	3	1	3	0	1	1	8	0	0	0	1	1	2	1	1	0.78	40	50	45	100	65	85	64	0	87.5	50	73.75	50.375	50
285	65	3	0	3	1	1	2	21	1	3	0	1	1	1	2	1	0.79	10	20	25	0	45	30	48	0	62.5	55	25	41.375	20
286	53	2	1	3	1	1	1	26	1	11	1	2	1	2	3	3	0.07	40	40	15	100	22.5	25	40	0	37.5	35	40.625	28.125	40
287	73	3	1	2	0	1	1	11	0	2	0	2	2	2	2	2	0.34	65	60	15	100	45	30	56	0	62.5	60	47.5	44.625	60
288	59	2	0	2	1	1	1	11	0	0	0	1	1	1	1	1	1	80	90	75	100	45	30	44	0	62.5	50	62.5	39.125	90
289	61	3	1	3	0	1	1	22	1	11	1	1	1	1	1	2	0.81	70	80	25	100	45	30	44	0	62.5	50	50	39.125	80
290	72	3	0	4	1	1	1	21	1	0	0	1	1	1	2	2	0.75	80	70	75	100	45	30	52	0	62.5	50	62.5	41.125	70
291	74	3	0	3	1	1	1	15	0	11	1	2	1	2	2	2	0.46	50	50	5	100	77.5	15	64	0	50	50	49.375	41	50
292	60	2	0	2	1	1	1	23	1	0	0	1	1	1	1	1	1	75	70	75	100	60	30	52	0	50	45	66.25	36.75	70
293	75	3	0	3	1	1	0	16	0	2	0	1	1	1	2	1	0.79	60	60	50	100	67.5	50	64	100	75	50	66.875	72.25	60
294	62	3	0	2	0	1	1	32	1	11	1	2	2	3	3	3	-0.28	20	20	0	100	12.5	10	36	0	0	20	30.625	14	20
295	51	2	0	4	1	0	1	10	0	0	0	1	1	1	2	2	0.75	70	70	40	100	42.5	30	40	0	87.5	40	53.125	41.875	70
296	60	2	0	2	1	1	0	16	0	7	1	1	1	1	2	2	0.75	60	60	35	100	22.5	40	44	100	37.5	45	49.375	56.625	60
297	75	3	0	2	0	1	1	17	1	11	1	1	1	1	1	1	1	70	70	20	100	45	30	44	0	50	50	48.75	36	70
298	66	3	1	2	0	1	2	18	1	11	1	2	2	2	2	2	0.34	40	70	65	0	45	30	44	0	62.5	50	35	39.125	70
300	61	3	0	2	1	1	1	12	0	0	0	1	1	1	2	2	0.75	65	80	40	100	45	30	52	0	62.5	45	53.75	39.875	80
301	64	3	0	4	1	0	1	14	0	0	0	1	2	2	2	1	0.6	70	80	75	100	22.5	40	52	0	50	50	59.375	38	80
302	66	3	1	1	0	1	1	21	1	9	1	1	1	2	2	2	0.68	80	70	75	100	45	30	52	0	62.5	50	62.5	41.125	70
303	59	2	0	3	1	1	1	18	1	9	1	1	1	1	2	2	0.75	75	70	25	100	45	40	52	0	50	45	52.5	36.75	70
304	57	2	1	1	0	0	1	28	1	0	0	1	1	1	1	2	0.81	70	70	60	100	22.5	30	36	0	50	60	53.125	36.5	70
305	61	3	0	3	0	0	2	12	0	11	1	1	1	1	2	2	0.75	70	70	75	0	22.5	30	52	0	50	60	31.875	40.5	70
306	55	2	0	3	0	1	2	25	1	11	1	1	1	1	2	2	0.75	40	70	30	0	22.5	15	52	0	37.5	50	16.875	34.875	70
307	51	2	0	1	1	0	1	9	0	0	0	1	1	2	2	2	0.68	70	70	65	100	45	30	36	0	50	60	60	36.5	70
308	57	2	0	2	1	1	0	9	0	0	0	1	1	2	2	2	0.68	80	80	70	100	22.5	30	52	100	50	45	55.625	61.75	80
310	53	2	0	2	1	1	1	24	1	11	1	1	1	2	2	2	0.68	50	50	40	100	45	35	56	0	75	40	55	42.75	50
311	59	2	0	3	1	1	1	13	0	11	1	3	3	3	3	2	-0.68	40	70	0	100	45	30	56	0	50	50	43.75	39	70
312	61	3	1	2	0	1	1	35	1	11	1	2	2	2	3	3	-0.05	30	30	15	100	22.5	20	40	0	37.5	25	39.375	25.625	30
313	80	3	1	2	0	1	1	26	1	11	1	1	1	2	2	2	0.68	50	50	30	100	22.5	35	48	0	37.5	45	46.875	32.625	50
314	61	3	1	2	0	1	1	31	1	11	1	2	2	2	3	3	-0.05	50	50	15	100	22.5	20	36	0	37.5	30	39.375	25.875	50
315	59	2	0	2	1	0	0	15	0	6	1	1	1	1	2	2	0.75	60	60	35	100	65	20	52	100	75	45	55	68	60
316	56	2	0	3	0	1	0	17	1	11	1	1	1	1	2	2	0.75	50	50	25	100	45	20	52	100	62.5	45	47.5	64.875	50
317	56	2	0	3	0	0	1	21	1	11	1	1	1	1	2	2	0.75	60	60	35	100	45	35	60	0	62.5	45	53.75	41.875	60
318	71	3	0	2	0	1	1	16	0	11	1	1	1	1	2	2	0.75	40	40	25	100	45	35	44	0	62.5	40	51.25	36.625	40
319	47	2	1	2	1	1	1	16	0	11	1	1	1	1	2	2	0.75	60	60	30	100	45	30	48	0	62.5	45	51.25	38.875	60
320	63	3	1	2	0	1	1	26	1	11	1	1	1	2	2	2	0.68	60	60	25	100	55	25	40	0	50	30	51.25	30	60
322	64	3	1	3	0	1	0	18	1	11	1	1	1	1	2	2	0.75	50	50	20	100	45	25	36	100	50	35	47.5	55.25	50
323	70	3	0	2	0	0	2	14	0	11	1	1	1	1	2	2	0.75	60	60	25	0	45	25	60	0	50	55	23.75	41.25	60
324	60	2	1	2	0	1	1	19	1	11	1	1	1	1	3	3	0.36	40	40	20	100	45	15	24	0	50	30	45	26	40
325	57	2	0	4	1	1	1	6	0	11	1	2	2	1	2	2	0.46	60	60	15	100	22.5	25	36	0	50	35	40.625	30.25	60
326	64	3	1	3	0	1	2	21	1	11	1	2	1	2	3	2	0.22	40	40	15	0	22.5	25	36	0	25	25	15.625	21.5	40
327	38	1	0	4	1	0	1	9	0	0	0	1	1	1	1	1	1	50	90	75	100	22.5	30	52	0	50	50	56.875	38	90
329	55	2	1	2	0	1	1	21	1	11	1	1	1	1	2	2	0.75	75	70	70	100	22.5	30	44	0	50	60	55.625	38.5	70
330	41	2	0	4	1	1	1	9	0	0	0	1	1	1	1	1	1	80	70	70	100	45	30	44	0	62.5	50	61.25	39.125	70
331	60	2	1	2	0	1	1	18	1	11	1	1	1	2	2	2	0.68	70	70	35	100	22.5	30	52	0	50	50	46.875	38	70
332	63	3	0	2	0	1	1	17	1	7	1	1	1	1	2	2	0.75	50	50	30	100	45	25	52	0	62.5	50	50	41.125	50
333	63	3	0	3	0	0	2	16	0	8	1	1	1	1	2	2	0.75	50	50	25	0	45	25	60	0	50	45	23.75	38.75	50
334	43	2	0	4	1	1	1	12	0	11	1	1	1	1	2	2	0.75	60	60	15	100	45	25	44	0	62.5	35	46.25	35.375	60
335	64	3	0	2	0	0	1	15	0	11	1	1	1	1	2	2	0.75	60	60	40	100	35	30	44	0	62.5	50	51.25	39.125	60
336	62	3	1	3	0	0	1	13	0	11	1	1	2	2	2	2	0.56	75	70	75	100	45	30	44	0	62.5	50	62.5	39.125	70
337	68	3	0	3	0	0	2	22	1	11	1	1	2	2	2	2	0.56	75	70	70	0	45	30	52	0	62.5	50	36.25	41.125	70
338	55	2	0	4	0	0	1	14	0	0	0	1	1	1	2	2	0.75	80	80	75	0	55	30	48	0	75	55	40	44.5	80
340	50	2	0	2	0	0	1	18	1	9	1	1	2	2	3	2	0.32	80	70	70	0	45	30	56	0	62.5	45	36.25	40.875	70
341	60	2	1	2	0	1	1	19	1	11	1	1	1	1	1	1	1	70	70	70	0	42.5	30	56	0	50	45	35.625	37.75	70
342	57	2	1	4	0	1	0	15	0	11	1	1	1	1	1	1	1	75	70	70	100	45	45	48	100	50	45	65	60.75	70
344	58	2	0	2	0	1	1	11	0	11	1	2	1	1	1	1	0.68	70	90	75	0	22.5	30	44	0	50	50	31.875	36	90
345	67	3	0	4	0	1	1	18	1	11	1	1	1	1	2	2	0.75	70	70	70	0	45	30	44	0	50	50	36.25	36	70
346	50	2	0	3	0	1	0	14	0	11	1	1	1	1	1	1	1	75	70	70	100	45	30	48	100	62.5	50	61.25	65.125	70
349	76	3	0	1	0	1	1	10	0	5	1	1	1	1	1	1	1	75	70	25	0	45	30	52	0	62.5	45	25	39.875	70
350	67	3	0	4	1	1	1	19	1	11	1	1	1	1	1	1	1	65	70	20	0	22.5	30	52	0	37.5	50	18.125	34.875	70
351	55	2	0	2	1	1	1	14	0	11	1	1	1	1	1	1	1	85	70	75	0	22.5	35	52	0	50	50	33.125	38	70
352	67	3	1	3	0	1	1	14	0	11	1	1	1	1	2	2	0.75	80	80	35	0	45	30	56	0	62.5	50	27.5	42.125	80
353	66	3	0	4	0	0	0	9	0	5	1	1	1	1	2	2	0.75	80	80	70	100	45	60	60	100	62.5	45	68.75	66.875	80
354	72	3	0	3	1	0	0	11	0	11	1	1	1	1	2	2	0.75	70	80	75	100	22.5	30	40	100	50	55	56.875	61.25	80
355	62	3	1	2	0	1	1	12	0	11	1	1	1	2	2	2	0.68	70	70	70	0	22.5	30	60	0	62.5	60	30.625	45.625	70
356	53	2	1	3	1	1	1	14	0	0	0	1	1	1	1	1	1	70	70	70	0	22.5	30	56	0	50	65	30.625	42.75	70
357	64	3	0	2	1	1	1	9	0	2	0	1	1	1	1	1	1	70	70	35	0	45	30	60	0	37.5	45	27.5	35.625	70
358	56	2	0	4	1	1	1	13	0	0	0	1	1	1	1	1	1	80	70	35	0	45	30	44	0	50	50	27.5	36	70
359	73	3	1	4	0	0	1	13	0	11	1	2	2	2	2	2	0.34	70	70	25	0	22.5	25	56	0	50	45	18.125	37.75	70
360	71	3	0	2	0	0	2	19	1	11	1	1	1	1	2	2	0.75	80	80	30	0	22.5	40	48	0	37.5	40	23.125	31.375	80
362	45	2	0	3	1	1	0	6	0	0	0	1	1	1	1	2	0.81	80	80	75	100	65	30	64	100	87.5	60	67.5	77.875	80
363	50	2	0	2	1	1	1	15	0	11	1	1	1	1	2	2	0.75	70	70	70	0	32.5	30	60	0	50	60	33.125	42.5	70
364	79	3	0	2	0	1	1	9	0	11	1	1	1	1	1	2	0.81	80	90	35	0	45	30	44	0	62.5	55	27.5	40.375	90
365	63	3	0	2	1	0	1	16	0	11	1	1	1	1	2	2	0.75	50	50	20	0	45	15	56	0	37.5	50	20	35.875	50
366	66	3	1	2	0	1	1	18	1	4	1	2	1	2	2	2	0.46	45	40	15	0	22.5	25	64	0	50	45	15.625	39.75	40
367	69	3	1	2	0	1	1	13	0	11	1	1	1	1	2	2	0.75	75	90	35	0	45	30	48	0	50	55	27.5	38.25	90
368	59	2	0	3	1	0	1	20	1	9	1	1	1	1	2	2	0.75	60	60	55	0	45	20	52	0	75	45	30	43	60
369	61	3	0	4	0	0	2	12	0	10	1	1	1	1	1	1	1	60	70	10	0	45	30	60	0	62.5	45	21.25	41.875	70
370	57	2	0	2	1	1	2	18	1	11	1	1	1	1	2	2	0.75	65	70	65	0	45	30	56	0	50	40	35	36.5	70
371	57	2	0	2	1	1	0	21	1	11	1	1	1	2	2	2	0.68	50	50	20	100	22.5	20	40	100	37.5	40	40.625	54.375	50
373	56	2	1	3	1	0	1	9	0	11	1	1	1	1	2	2	0.75	60	50	75	0	45	30	52	0	62.5	50	37.5	41.125	50
374	46	2	0	4	1	0	1	12	0	11	1	1	1	2	2	1	0.72	80	80	80	0	45	30	52	0	50	65	38.75	41.75	80
375	44	2	0	4	0	0	0	16	0	7	1	1	1	2	2	2	0.68	60	60	20	100	22.5	20	36	100	25	25	40.625	46.5	60
376	32	1	1	5	0	1	2	16	0	11	1	1	1	2	2	2	0.68	65	80	35	0	45	30	52	0	62.5	50	27.5	41.125	80
377	51	2	1	5	1	1	1	14	0	4	1	1	1	1	2	2	0.75	50	50	35	0	45	20	64	0	50	50	25	41	50
378	64	3	0	2	0	1	2	30	1	11	1	1	1	2	2	3	0.53	40	40	15	0	12.5	10	32	0	25	20	9.375	19.25	40
379	48	2	1	4	1	1	1	20	1	11	1	1	1	2	2	3	0.53	60	60	40	0	32.5	30	48	0	37.5	45	25.625	32.625	60
380	54	2	0	5	1	1	1	10	0	0	0	1	1	1	2	2	0.75	45	70	75	0	45	40	52	0	62.5	50	40	41.125	70
381	34	1	0	4	0	1	2	11	0	11	1	2	2	2	2	2	0.34	40	80	25	0	22.5	30	48	0	50	45	19.375	35.75	80
382	59	2	1	3	0	1	1	9	0	11	1	2	2	2	2	2	0.34	75	80	70	0	45	30	44	0	62.5	50	36.25	39.125	80
383	67	3	1	2	0	1	0	24	1	11	1	2	2	2	2	2	0.34	40	40	25	100	22.5	20	64	100	37.5	40	41.875	60.375	40
384	65	3	0	2	0	0	1	20	1	11	1	2	2	2	2	2	0.34	40	40	5	0	22.5	10	36	0	0	25	9.375	15.25	40
385	57	2	0	2	0	1	1	27	1	11	1	1	1	1	2	2	0.75	40	40	15	0	25	10	40	0	37.5	20	12.5	24.375	40
386	51	2	0	3	1	0	1	10	0	2	0	1	1	1	1	2	0.81	70	70	40	0	55	35	36	0	62.5	30	32.5	32.125	70
387	70	3	1	2	0	1	1	12	0	0	0	1	1	1	2	1	0.79	60	60	25	0	45	45	64	0	62.5	55	28.75	45.375	60
388	62	3	0	3	0	0	1	18	1	11	1	2	2	2	2	2	0.34	70	70	75	0	22.5	30	44	0	50	50	31.875	36	70
389	50	2	1	2	1	1	1	20	1	0	0	2	2	2	2	2	0.34	70	50	70	0	45	30	44	0	75	50	36.25	42.25	50
390	57	2	1	3	1	1	0	18	1	9	1	1	1	1	1	1	1	80	70	75	100	45	30	40	100	50	70	62.5	65	70
392	63	3	1	1	0	1	1	23	1	11	1	2	2	2	3	3	-0.05	30	30	30	0	45	25	32	0	25	35	25	23	30
393	58	2	0	4	0	1	1	15	0	4	1	1	1	1	2	2	0.75	60	60	30	0	45	35	64	0	62.5	55	27.5	45.375	60
394	57	2	0	3	0	1	1	27	1	10	1	1	1	1	2	2	0.75	60	70	65	0	45	20	44	0	62.5	60	32.5	41.625	70
395	70	3	1	2	0	1	2	22	1	11	1	2	2	2	3	3	-0.05	40	40	15	0	22.5	25	36	0	25	30	15.625	22.75	40
396	69	3	0	2	0	1	2	21	1	11	1	2	2	2	3	3	-0.05	40	40	20	0	22.5	20	36	0	37.5	30	15.625	25.875	40
397	56	2	0	3	0	1	1	22	1	11	1	1	1	1	2	2	0.75	50	50	25	0	45	20	32	0	50	30	22.5	28	50
398	48	2	0	2	0	0	1	36	1	11	1	2	1	2	2	3	0.31	50	50	15	0	22.5	20	28	0	25	30	14.375	20.75	50
399	54	2	1	2	0	1	0	30	1	11	1	2	1	2	3	3	0.07	30	30	10	100	22.5	20	28	100	25	30	38.125	45.75	30
400	57	2	0	2	1	0	1	23	1	11	1	1	1	1	2	2	0.75	60	60	50	0	45	25	36	0	50	20	30	26.5	60
401	61	3	1	1	0	1	0	26	1	11	1	2	1	2	3	3	0.07	50	50	15	100	22.5	20	32	100	25	30	39.375	46.75	50
402	52	2	0	3	0	1	2	41	1	11	1	3	3	3	3	2	-0.68	30	20	0	0	0	5	40	0	0	0	1.25	10	20
403	51	2	0	2	1	0	1	24	1	0	0	2	2	2	2	1	0.38	75	70	75	0	45	30	52	0	25	45	37.5	30.5	70
404	69	3	0	2	0	0	1	8	0	11	1	1	2	2	2	2	0.56	75	70	75	0	45	30	56	0	62.5	45	37.5	40.875	70
406	57	2	1	3	0	1	0	23	1	11	1	2	2	1	2	2	0.46	60	60	40	100	35	20	44	100	25	35	48.75	51	60
407	54	2	0	3	1	1	1	25	1	11	1	1	1	2	2	2	0.68	65	70	45	0	45	15	36	0	37.5	35	26.25	27.125	70
409	70	3	0	4	0	1	2	21	1	11	1	3	3	3	3	3	-0.72	50	70	0	25	45	30	60	0	62.5	45	25	41.875	70
411	62	3	0	3	0	0	2	25	1	11	1	2	1	2	3	3	0.07	40	40	35	0	22.5	25	48	0	25	50	20.625	30.75	40
412	71	3	1	2	0	1	0	18	1	0	0	1	1	2	2	2	0.68	70	70	35	100	45	30	48	100	50	60	52.5	64.5	70
413	69	3	0	3	0	1	1	21	1	11	1	2	2	2	3	3	-0.05	40	40	20	0	22.5	20	44	0	25	40	15.625	27.25	40
414	53	2	1	4	1	1	1	15	0	0	0	2	2	2	2	2	0.34	50	60	70	0	45	30	48	0	50	45	36.25	35.75	60
415	55	2	0	4	0	0	1	15	0	8	1	1	1	1	2	2	0.75	60	60	20	0	22.5	15	44	0	50	45	14.375	34.75	60
416	66	3	1	2	0	1	1	17	1	0	0	2	2	2	2	2	0.34	60	70	35	0	32.5	30	56	0	50	40	24.375	36.5	70
417	50	2	1	3	0	0	0	18	1	0	0	1	1	1	2	1	0.79	70	70	45	100	45	30	44	100	62.5	50	55	64.125	70
418	51	2	1	3	0	1	0	28	1	9	1	1	1	1	2	3	0.6	60	60	40	100	45	25	48	100	50	45	52.5	60.75	60
419	54	2	0	4	0	0	2	11	0	0	0	1	1	2	2	2	0.68	70	90	45	0	45	30	48	0	62.5	50	30	40.125	90
420	54	2	0	3	0	1	1	11	0	0	0	2	2	2	2	2	0.34	40	60	35	0	45	30	40	0	50	50	27.5	35	60
421	53	2	0	4	1	1	0	10	0	0	0	2	2	2	2	2	0.34	70	70	40	100	22.5	30	44	100	62.5	55	48.125	65.375	70
422	63	3	1	2	0	1	0	27	1	11	1	2	2	2	3	3	-0.05	40	40	15	100	22.5	20	40	100	25	35	39.375	50	40
423	62	3	0	2	1	0	1	11	0	0	0	2	1	1	1	1	0.68	35	80	45	0	45	30	44	0	37.5	55	30	34.125	80
424	66	3	0	2	1	0	1	12	0	0	0	1	1	1	2	1	0.79	60	60	35	0	67.5	20	72	0	87.5	50	30.625	52.375	60
425	56	2	0	3	1	1	1	18	1	11	1	1	1	1	2	1	0.79	50	80	70	0	45	30	52	0	50	45	36.25	36.75	80
426	61	3	0	3	0	1	0	29	1	11	1	2	2	2	2	1	0.38	85	80	30	100	45	30	44	100	62.5	50	51.25	64.125	80
427	48	2	0	3	1	1	2	10	0	5	1	1	1	2	2	2	0.68	70	70	60	0	32.5	35	60	0	50	50	31.875	40	70
428	72	3	0	2	0	1	2	19	1	11	1	2	2	2	3	2	0.1	40	40	20	0	32.5	20	64	0	25	50	18.125	34.75	40
429	50	2	0	3	0	1	1	9	0	5	1	1	1	2	2	2	0.68	70	80	35	0	22.5	30	52	0	50	50	21.875	38	80
430	53	2	0	2	1	1	1	10	0	2	0	1	1	1	2	2	0.75	70	70	75	0	45	40	52	0	50	45	40	36.75	70
431	77	3	1	2	0	0	0	16	0	7	1	2	1	2	2	2	0.46	50	50	20	100	35	35	60	100	25	40	47.5	56.25	50
432	59	2	1	2	1	0	0	27	1	11	1	1	1	1	2	3	0.6	60	60	60	100	45	20	40	100	37.5	35	56.25	53.125	60
433	54	2	0	1	1	0	1	18	1	0	0	1	1	1	1	1	1	80	80	80	0	45	30	40	0	50	65	38.75	38.75	80
434	76	3	0	2	0	1	1	10	0	0	0	2	2	2	2	2	0.34	70	70	50	0	45	30	40	0	50	40	31.25	32.5	70
435	62	3	1	2	0	0	1	11	0	0	0	1	2	2	2	2	0.56	70	70	35	0	45	30	44	0	50	55	27.5	37.25	70
436	56	2	0	4	1	1	1	20	1	11	1	1	1	1	2	2	0.75	50	50	40	0	45	20	56	0	62.5	50	26.25	42.125	50
437	58	2	0	2	1	1	1	15	0	7	1	1	1	1	2	2	0.75	60	60	50	0	22.5	20	60	0	50	45	23.125	38.75	60
438	54	2	1	2	0	1	0	27	1	0	0	2	1	1	2	2	0.58	70	70	70	100	45	30	52	100	62.5	45	61.25	64.875	70
439	39	1	0	4	1	0	0	9	0	0	0	1	1	1	1	1	1	90	80	70	0	45	30	44	0	62.5	50	36.25	39.125	80
440	63	3	1	1	0	1	2	16	0	8	1	1	1	1	1	1	1	70	80	75	0	45	30	52	0	50	45	37.5	36.75	80
441	43	2	0	3	1	0	1	21	1	11	1	1	1	1	2	2	0.75	80	90	45	0	45	30	48	0	50	50	30	37	90
442	68	3	0	4	0	0	1	17	1	6	1	1	1	1	1	1	1	70	70	75	0	45	30	44	0	62.5	55	37.5	40.375	70
443	65	3	0	2	1	0	2	17	1	11	1	1	1	1	1	1	1	70	90	70	0	45	30	48	0	50	45	36.25	35.75	90
444	51	2	1	2	1	0	1	14	0	3	0	1	1	1	2	2	0.75	60	60	35	0	67.5	20	64	0	75	45	30.625	46	60
445	39	1	1	4	0	0	1	30	1	11	1	2	2	2	3	3	-0.05	30	30	5	0	0	5	32	0	25	25	2.5	20.5	30
446	70	3	0	2	0	0	1	25	1	11	1	1	1	2	2	2	0.68	50	50	15	0	32.5	20	36	0	37.5	35	16.875	27.125	50
447	71	3	1	3	0	1	0	25	1	11	1	1	1	2	2	2	0.68	50	50	15	0	22.5	20	60	0	37.5	45	14.375	35.625	50
448	52	2	0	2	0	0	1	10	0	3	0	1	1	1	2	2	0.75	65	60	35	0	45	25	40	0	50	30	26.25	30	60
449	50	2	0	3	1	1	1	29	1	11	1	1	1	2	2	3	0.53	50	50	35	0	45	10	36	0	50	30	22.5	29	50
450	70	3	0	2	0	0	1	21	1	11	1	2	2	2	2	2	0.34	70	70	35	0	22.5	30	40	0	50	60	21.875	37.5	70
451	71	3	0	3	0	1	2	18	1	10	1	1	2	2	2	1	0.6	70	70	40	0	45	30	44	0	50	50	28.75	36	70
452	55	2	0	2	1	1	1	13	0	11	1	1	1	2	2	2	0.68	70	70	75	0	45	30	48	0	62.5	45	37.5	38.875	70
454	58	2	0	2	0	0	0	11	0	0	0	1	1	1	1	2	0.81	70	70	35	0	55	45	64	0	62.5	50	33.75	44.125	70
455	40	1	0	3	0	1	2	18	1	10	1	1	1	1	1	2	0.81	75	80	70	0	45	30	48	0	62.5	60	36.25	42.625	80
456	57	2	0	3	1	0	1	10	0	4	1	1	1	1	2	2	0.75	60	50	60	0	45	25	48	0	50	55	32.5	38.25	50
457	65	3	0	4	0	1	2	22	1	11	1	2	2	1	1	1	0.56	80	80	75	0	45	40	52	0	62.5	50	40	41.125	80
458	52	2	0	4	1	0	0	12	0	0	0	1	1	1	1	1	1	45	80	75	0	45	30	56	0	75	50	37.5	45.25	80
459	66	3	0	3	0	1	1	21	1	11	1	2	2	2	1	2	0.4	80	50	75	0	45	30	52	0	62.5	65	37.5	44.875	50
461	48	2	0	2	0	0	1	15	0	11	1	2	2	2	2	2	0.34	50	50	5	0	12.5	10	44	0	0	25	6.875	17.25	50
463	54	2	1	4	1	1	0	17	1	11	1	2	2	2	2	2	0.34	65	70	15	0	35	15	36	0	25	40	16.25	25.25	70
464	54	2	0	2	0	1	0	21	1	8	1	1	1	1	2	2	0.75	60	60	50	0	45	20	60	0	62.5	55	28.75	44.375	60
465	46	2	1	1	0	0	0	27	1	10	1	2	2	2	3	2	0.1	45	40	5	0	22.5	20	44	0	37.5	25	11.875	26.625	40
466	56	2	0	3	0	1	2	15	0	11	1	2	1	1	2	2	0.58	60	60	30	0	32.5	20	48	0	50	40	20.625	34.5	60
467	71	3	1	1	0	1	2	50	1	11	1	3	3	3	2	3	-0.73	30	50	0	0	0	5	44	0	0	10	1.25	13.5	50
468	56	2	1	2	0	1	1	9	0	0	0	1	1	2	1	1	0.78	80	80	80	0	45	30	52	0	62.5	60	38.75	43.625	80
469	53	2	1	2	0	1	0	34	1	11	1	2	2	2	3	3	-0.05	40	40	20	0	22.5	10	44	0	25	30	13.125	24.75	40
470	62	3	0	2	1	0	1	9	0	0	0	1	1	1	1	1	1	70	70	85	0	35	30	44	0	50	50	37.5	36	70
471	59	2	1	4	1	1	1	9	0	11	1	1	1	2	1	1	0.78	80	90	65	0	45	30	48	0	62.5	60	35	42.625	90
472	68	3	0	3	0	0	1	24	1	11	1	2	1	2	2	2	0.46	30	30	60	0	32.5	30	40	0	50	45	30.625	33.75	30
473	56	2	0	4	1	1	1	22	1	11	1	1	2	2	1	1	0.66	50	50	95	0	45	30	52	0	62.5	55	42.5	42.375	50
474	51	2	0	3	1	1	1	16	0	11	1	1	1	2	2	2	0.68	40	40	80	0	45	30	52	0	37.5	50	38.75	34.875	40
475	73	3	1	2	0	1	1	32	1	11	1	2	2	2	2	3	0.19	40	40	15	0	32.5	20	52	0	25	45	16.875	30.5	40
476	38	1	1	5	0	1	1	26	1	10	1	1	1	2	2	3	0.53	60	60	65	0	67.5	40	20	0	75	40	43.125	33.75	60
477	47	2	0	3	0	1	1	29	1	11	1	1	1	2	3	3	0.29	40	40	30	0	35	10	28	0	25	20	18.75	18.25	40
478	59	2	0	3	0	0	1	14	0	11	1	1	1	2	2	2	0.68	60	60	40	0	45	15	56	0	37.5	50	25	35.875	60
479	66	3	1	3	0	1	0	22	1	11	1	2	1	2	2	3	0.31	40	40	20	0	22.5	15	28	0	37.5	30	14.375	23.875	40
480	53	2	0	3	1	0	1	9	0	0	0	1	1	1	1	2	0.81	60	60	40	0	55	45	48	0	50	45	35	35.75	60
481	50	2	1	2	0	0	2	28	1	11	1	2	2	2	3	3	-0.05	50	50	10	0	22.5	20	44	0	25	40	13.125	27.25	50
482	44	2	1	4	0	1	1	28	1	11	1	2	1	2	3	3	0.07	40	40	15	0	22.5	20	32	0	37.5	30	14.375	24.875	40
483	47	2	1	2	1	1	1	18	1	5	1	1	1	1	2	2	0.75	75	70	70	0	22.5	30	60	0	50	55	30.625	41.25	70
484	48	2	0	5	1	1	1	5	0	0	0	1	1	1	1	1	1	80	80	100	100	100	40	64	100	100	55	85	79.75	80
485	40	1	1	4	0	1	0	39	1	11	1	1	1	1	1	2	0.81	70	70	75	0	45	30	48	0	50	55	37.5	38.25	70
486	62	3	1	2	0	0	0	14	0	0	0	1	1	1	2	2	0.75	80	70	65	0	55	45	44	0	62.5	50	41.25	39.125	70
487	57	2	1	5	1	1	0	16	0	9	1	1	1	2	2	2	0.68	75	80	75	0	45	55	48	0	37.5	50	43.75	33.875	80
488	49	2	1	3	1	1	1	17	1	11	1	1	1	1	2	2	0.75	70	80	75	0	45	50	52	0	62.5	60	42.5	43.625	80
490	65	3	0	3	0	1	2	23	1	11	1	2	2	2	3	3	-0.05	40	40	0	0	0	20	40	0	12.5	35	5	21.875	40
491	78	3	1	2	0	1	1	15	0	5	1	1	1	1	2	2	0.75	40	40	15	0	55	15	56	0	25	45	21.25	31.5	40
492	77	3	0	2	0	1	0	22	1	11	1	2	2	2	2	2	0.34	30	30	15	0	22.5	15	56	0	37.5	40	13.125	33.375	30
493	65	3	1	4	1	0	0	21	1	11	1	1	1	1	2	2	0.75	70	70	30	0	55	30	48	0	50	60	28.75	39.5	70
494	58	2	1	2	1	0	1	18	1	11	1	1	1	1	2	2	0.75	70	70	65	0	55	50	48	0	50	45	42.5	35.75	70
495	54	2	1	4	1	0	1	16	0	11	1	1	1	2	2	2	0.68	50	50	25	0	22.5	20	48	0	37.5	30	16.875	28.875	50
496	68	3	0	3	0	1	2	7	0	0	0	1	1	1	2	1	0.79	50	50	20	0	55	30	64	0	62.5	50	26.25	44.125	50
497	66	3	0	4	0	1	1	18	1	11	1	1	1	2	2	2	0.68	55	60	30	0	22.5	20	36	0	37.5	30	18.125	25.875	60
498	47	2	1	4	1	0	1	1	0	0	0	1	1	1	1	1	1	70	70	90	75	77.5	50	68	100	87.5	65	73.125	80.125	70
499	65	3	0	4	0	1	1	24	1	11	1	1	1	1	1	1	1	70	70	40	0	45	30	44	0	50	55	28.75	37.25	70
500	71	3	0	3	0	1	1	11	0	11	1	1	1	1	1	1	1	70	70	40	0	45	35	44	0	62.5	50	30	39.125	70
501	66	3	0	3	0	0	2	16	0	11	1	1	1	1	1	1	1	80	80	30	0	45	30	40	0	50	55	26.25	36.25	80
502	61	3	1	4	0	1	1	14	0	1	0	1	1	1	2	2	0.75	65	60	35	0	45	15	64	0	50	45	23.75	39.75	60
503	46	2	0	3	0	1	0	13	0	0	0	1	1	1	1	1	1	70	70	70	0	45	30	52	0	50	45	36.25	36.75	70
504	74	3	0	3	0	1	1	12	0	0	0	1	1	1	2	2	0.75	70	70	25	0	45	30	52	0	50	45	25	36.75	70
505	58	2	0	5	1	0	2	25	1	11	1	1	1	1	2	3	0.6	50	50	35	0	22.5	25	36	0	37.5	45	20.625	29.625	50
506	61	3	0	2	0	1	0	12	0	11	1	2	1	2	2	2	0.46	75	70	80	0	45	30	48	0	62.5	55	38.75	41.375	70
507	63	3	0	4	0	0	2	7	0	0	0	1	1	1	1	1	1	60	60	75	0	45	30	60	0	50	40	37.5	37.5	60
508	56	2	0	2	1	0	1	20	1	11	1	1	1	1	2	2	0.75	50	50	40	0	45	20	48	0	75	45	26.25	42	50
509	56	2	0	2	1	1	1	10	0	0	0	2	2	2	2	2	0.34	80	80	45	0	45	30	44	0	62.5	60	30	41.625	80
511	58	2	0	3	0	1	2	9	0	0	0	1	1	1	2	2	0.75	70	70	45	0	45	30	44	0	62.5	50	30	39.125	70
512	53	2	1	2	0	1	0	19	1	11	1	2	2	2	3	2	0.1	40	40	5	0	22.5	20	56	0	25	40	11.875	30.25	40
513	58	2	0	4	0	0	1	21	1	11	1	2	2	2	2	2	0.34	40	40	15	0	0	15	36	0	12.5	30	7.5	19.625	40
514	58	2	0	3	1	1	1	15	0	0	0	2	2	2	2	2	0.34	60	50	30	0	45	30	48	0	50	45	26.25	35.75	50
515	59	2	1	3	0	1	0	32	1	11	1	2	2	2	3	3	-0.05	30	30	15	0	0	10	32	0	12.5	30	6.25	18.625	30
516	54	2	0	4	1	0	1	15	0	0	0	2	2	2	2	2	0.34	70	70	40	0	45	30	44	0	50	50	28.75	36	70
517	73	3	1	2	0	1	1	14	0	0	0	2	2	2	2	2	0.34	70	70	35	0	45	30	44	0	62.5	45	27.5	37.875	70
518	71	3	1	2	0	1	0	23	1	0	0	2	2	2	2	2	0.34	70	70	30	0	45	30	44	0	50	50	26.25	36	70
519	50	2	0	3	1	0	2	12	0	8	1	1	1	1	1	1	1	70	60	35	0	32.5	30	44	0	50	50	24.375	36	60
520	53	2	1	2	1	1	0	19	1	0	0	1	1	1	1	1	1	80	80	35	0	45	30	44	0	62.5	50	27.5	39.125	80
521	70	3	0	3	0	0	1	19	1	10	1	1	1	1	2	2	0.75	50	50	35	0	22.5	20	44	0	37.5	40	19.375	30.375	50
522	64	3	0	3	0	1	1	22	1	8	1	1	1	1	2	2	0.75	60	50	35	0	45	20	56	0	37.5	45	25	34.625	50
523	32	1	1	3	1	1	0	34	1	11	1	2	2	2	3	3	-0.05	40	30	15	0	22.5	20	36	0	37.5	35	14.375	27.125	30
524	62	3	1	3	0	1	1	9	0	0	0	1	1	1	1	1	1	70	80	70	0	45	30	56	0	62.5	45	36.25	40.875	80
525	48	2	0	2	1	1	1	21	1	11	1	1	1	1	2	2	0.75	60	60	50	0	45	20	44	0	62.5	40	28.75	36.625	60
527	43	2	1	2	0	1	0	10	0	0	0	1	1	1	1	1	1	70	80	35	0	22.5	30	44	0	50	50	21.875	36	80
528	68	3	1	2	0	1	1	18	1	0	0	1	1	1	1	1	1	70	50	35	0	45	30	56	0	62.5	45	27.5	40.875	50
529	62	3	1	4	0	1	1	7	0	0	0	1	1	1	2	1	0.79	60	60	35	0	45	35	68	0	75	50	28.75	48.25	60
530	60	2	0	4	1	0	1	27	1	8	1	2	2	2	2	2	0.34	70	70	35	0	22.5	30	52	0	50	45	21.875	36.75	70
531	56	2	1	3	0	1	0	11	0	0	0	1	1	1	1	1	1	65	60	80	0	45	20	64	0	75	50	36.25	47.25	60
532	46	2	1	3	0	1	1	17	1	4	1	2	2	2	2	2	0.34	80	80	35	0	32.5	30	40	0	50	60	24.375	37.5	80
533	74	3	1	4	0	0	2	18	1	6	1	2	2	2	2	2	0.34	80	70	25	0	32.5	35	48	0	50	55	23.125	38.25	70
534	63	3	1	4	0	1	1	24	1	11	1	2	1	2	2	2	0.46	40	40	15	0	12.5	20	36	0	37.5	30	11.875	25.875	40
535	60	2	0	2	0	1	2	10	0	0	0	1	1	1	2	1	0.79	50	50	50	0	55	25	68	0	87.5	65	32.5	55.125	50
536	71	3	1	1	0	1	1	24	1	11	1	2	2	2	2	2	0.34	35	30	15	0	22.5	15	60	0	62.5	50	13.125	43.125	30
538	60	2	0	2	0	1	1	11	0	0	0	1	1	1	1	1	1	70	70	80	0	45	30	44	0	50	50	38.75	36	70
539	59	2	1	4	0	1	0	22	1	0	0	2	1	1	2	2	0.58	55	50	65	0	22.5	30	52	0	50	45	29.375	36.75	50
541	55	2	0	4	1	1	1	14	0	4	1	1	1	2	2	2	0.68	60	60	35	0	77.5	20	64	0	87.5	55	33.125	51.625	60
543	64	3	1	4	0	1	1	23	1	11	1	2	2	2	2	2	0.34	50	50	20	0	22.5	25	52	0	37.5	45	16.875	33.625	50
544	56	2	1	3	0	1	1	30	1	11	1	2	2	2	3	2	0.1	30	30	15	0	10	15	40	0	25	35	10	25	30
545	69	3	0	2	0	1	1	28	1	6	1	2	2	2	2	2	0.34	75	30	25	0	45	30	44	0	50	60	25	38.5	30
546	77	3	0	2	0	1	1	16	0	11	1	2	2	2	2	2	0.34	50	50	15	0	35	15	48	0	25	40	16.25	28.25	50
547	43	2	0	2	1	1	1	20	1	0	0	1	1	2	2	2	0.68	30	70	45	0	22.5	30	52	0	50	45	24.375	36.75	70
548	47	2	1	2	0	1	1	9	0	0	0	1	1	2	2	2	0.68	60	60	75	0	45	30	60	0	62.5	50	37.5	43.125	60
549	60	2	0	5	0	1	1	11	0	0	0	1	1	2	2	1	0.72	60	60	55	0	45	30	44	0	62.5	55	32.5	40.375	60
550	46	2	0	4	1	0	1	5	0	0	0	1	1	1	1	1	1	60	60	80	0	77.5	30	36	0	87.5	40	46.875	40.875	60
551	56	2	0	4	0	1	1	14	0	5	1	1	1	1	2	2	0.75	50	50	40	0	45	20	60	0	62.5	45	26.25	41.875	50
552	64	3	0	3	0	0	2	14	0	11	1	1	1	1	2	2	0.75	50	50	25	0	22.5	25	36	0	50	45	18.125	32.75	50
553	73	3	1	2	0	1	1	13	0	8	1	2	2	2	2	2	0.34	70	70	55	0	45	30	48	0	62.5	45	32.5	38.875	70
554	67	3	1	4	0	1	1	11	0	7	1	2	1	1	2	2	0.58	50	50	35	0	45	20	60	0	62.5	55	25	44.375	50
555	49	2	1	2	0	0	1	14	0	0	0	1	1	1	2	2	0.75	75	80	70	0	55	30	52	0	62.5	45	38.75	39.875	80
556	47	2	0	2	1	1	1	9	0	0	0	1	1	1	2	1	0.79	80	80	75	0	77.5	30	56	0	75	50	45.625	45.25	80
557	47	2	0	3	1	0	0	12	0	1	0	1	1	1	2	1	0.79	#NULL!	50	65	0	77.5	35	68	0	100	60	44.375	57	50
558	40	1	0	3	1	1	1	23	1	0	0	2	2	2	2	1	0.38	50	30	45	0	67.5	75	72	0	50	35	46.875	39.25	30
559	59	2	0	4	0	1	2	15	0	11	1	1	1	2	2	2	0.68	30	70	70	0	45	30	52	0	62.5	45	36.25	39.875	70
560	67	3	0	3	0	1	1	28	1	10	1	2	2	2	3	2	0.1	80	40	5	0	22.5	5	28	0	12.5	15	8.125	13.875	40
561	71	3	1	4	0	0	1	24	1	11	1	2	1	2	2	2	0.46	40	40	5	0	22.5	20	32	0	25	25	11.875	20.5	40
562	46	2	0	3	1	1	0	11	0	0	0	1	1	2	2	2	0.68	40	70	40	0	45	25	48	0	62.5	45	27.5	38.875	70
563	68	3	0	2	0	1	2	21	1	11	1	2	2	2	2	2	0.34	70	40	5	0	22.5	10	24	0	37.5	15	9.375	19.125	40
564	50	2	0	3	1	1	2	16	0	10	1	1	1	1	2	2	0.75	40	80	70	0	45	35	52	0	62.5	45	37.5	39.875	80
565	64	3	0	2	1	1	1	17	1	11	1	1	1	2	2	2	0.68	85	70	70	0	22.5	30	48	0	50	45	30.625	35.75	70
566	65	3	0	4	0	1	1	23	1	11	1	2	1	1	3	2	0.34	75	50	35	0	45	25	36	0	62.5	35	26.25	33.375	50
567	59	2	1	1	0	1	1	21	1	9	1	1	1	1	1	1	1	50	80	60	0	45	30	48	0	50	50	33.75	37	80
568	58	2	0	2	0	1	2	21	1	11	1	1	1	2	2	2	0.68	80	50	25	0	45	25	28	0	50	35	23.75	28.25	50
569	51	2	1	1	0	1	0	9	0	3	0	1	1	1	1	1	1	50	80	60	0	45	50	44	0	62.5	50	38.75	39.125	80
570	76	3	0	3	1	0	1	19	1	11	1	1	1	1	1	1	1	85	80	60	0	45	30	48	0	62.5	55	33.75	41.375	80
571	69	3	1	2	0	1	0	26	1	11	1	2	2	1	2	2	0.46	80	50	30	0	35	20	48	0	25	40	21.25	28.25	50
572	54	2	0	3	1	1	1	9	0	3	0	1	1	1	1	2	0.81	45	80	65	0	45	30	52	0	62.5	50	35	41.125	80
573	53	2	0	2	1	1	1	13	0	3	0	1	1	1	1	1	1	90	80	65	0	45	30	48	0	62.5	50	35	40.125	80
575	62	3	1	4	0	1	0	18	1	11	1	2	1	2	2	2	0.46	40	50	35	0	67.5	25	52	0	75	45	31.875	43	50
576	62	3	0	4	1	1	1	5	0	0	0	1	1	1	1	1	1	50	80	40	0	45	20	56	0	50	45	26.25	37.75	80
577	56	2	0	2	1	1	2	19	1	11	1	1	2	1	2	2	0.63	80	50	25	0	22.5	20	36	0	37.5	35	16.875	27.125	50
580	56	2	1	4	0	1	1	12	0	11	1	1	1	1	1	1	1	40	80	20	0	45	30	52	0	62.5	45	23.75	39.875	80
581	76	3	0	3	1	1	1	17	1	11	1	1	1	1	1	2	0.81	70	90	25	0	45	30	52	0	62.5	50	25	41.125	90
582	51	2	0	2	0	1	2	31	1	11	1	2	2	2	3	3	-0.05	80	40	5	0	45	20	28	0	50	35	17.5	28.25	40
583	63	3	1	3	0	1	1	23	1	11	1	1	2	2	2	2	0.56	30	70	70	0	45	30	40	0	50	35	36.25	31.25	70
585	53	2	0	3	1	0	0	15	0	6	1	2	2	2	2	2	0.34	75	80	60	0	45	30	48	0	50	45	33.75	35.75	80
586	52	2	1	2	0	1	0	13	0	10	1	1	1	1	1	2	0.81	85	80	60	0	45	30	60	0	62.5	45	33.75	41.875	80
587	56	2	0	2	0	1	2	25	1	10	1	1	1	1	2	3	0.6	85	50	30	0	45	20	32	0	37.5	40	23.75	27.375	50
588	51	2	1	2	0	0	1	30	1	11	1	2	1	1	2	2	0.58	50	50	25	0	35	25	36	0	37.5	35	21.25	27.125	50
589	79	3	0	1	0	0	1	23	1	11	1	2	2	2	2	2	0.34	50	50	5	0	10	15	40	0	12.5	25	7.5	19.375	50
592	59	2	0	3	1	0	1	17	1	8	1	2	1	2	2	2	0.46	30	50	20	0	32.5	15	36	0	50	25	16.875	27.75	50
593	77	3	0	3	0	1	1	28	1	10	1	2	2	2	3	3	-0.05	50	40	5	0	22.5	10	36	0	25	25	9.375	21.5	40
594	66	3	0	3	0	1	1	21	1	11	1	2	1	1	2	2	0.58	40	50	30	0	45	25	40	0	50	35	25	31.25	50
595	57	2	0	3	0	1	0	25	1	11	1	2	2	2	3	3	-0.05	50	40	25	0	45	15	24	0	37.5	25	21.25	21.625	40
596	55	2	1	2	0	0	0	19	1	11	1	1	1	1	2	1	0.79	40	70	70	0	32.5	35	56	0	62.5	40	34.375	39.625	70
597	53	2	1	2	0	1	2	30	1	11	1	1	2	2	2	2	0.56	75	60	70	0	22.5	30	52	0	50	40	30.625	35.5	60
598	50	2	0	4	0	0	2	32	1	11	1	2	2	2	3	2	0.1	75	40	5	0	0	5	28	0	0	10	2.5	9.5	40
599	70	3	1	2	0	1	2	22	1	11	1	2	2	2	2	2	0.34	40	60	10	0	45	30	52	0	62.5	50	21.25	41.125	60
600	71	3	1	1	0	1	1	37	1	11	1	3	3	3	3	3	-0.72	50	40	5	0	0	10	24	0	0	20	3.75	11	40
601	57	2	0	3	1	1	1	14	0	0	0	1	1	1	2	1	0.79	40	60	20	0	45	25	56	0	62.5	40	22.5	39.625	60
602	64	3	0	3	1	0	2	15	0	11	1	1	1	1	1	1	1	60	80	70	0	45	30	52	0	50	50	36.25	38	80
603	64	3	0	3	1	0	1	10	0	11	1	1	1	1	1	1	1	80	80	70	0	45	45	48	0	62.5	50	40	40.125	80
604	73	3	0	4	0	1	2	21	1	10	1	2	2	2	3	3	-0.05	85	30	15	0	22.5	15	36	0	25	30	13.125	22.75	30
605	57	2	0	2	1	1	2	8	0	11	1	2	2	2	2	2	0.34	30	60	20	0	22.5	30	36	0	50	45	18.125	32.75	60
606	55	2	1	2	0	1	1	19	1	11	1	2	2	2	2	2	0.34	60	70	15	0	22.5	45	52	0	50	50	20.625	38	70
607	50	2	0	2	1	1	1	19	1	10	1	2	1	1	2	2	0.58	75	60	35	0	45	20	36	0	50	35	25	30.25	60
609	51	2	0	2	1	1	1	5	0	0	0	1	1	1	1	1	1	20	70	100	100	100	55	64	100	100	65	88.75	82.25	70
611	60	2	0	3	0	0	1	20	1	11	1	2	1	1	3	2	0.34	60	40	30	0	22.5	20	32	0	50	25	18.125	26.75	40
612	68	3	1	3	0	1	1	20	1	11	1	2	1	2	2	2	0.46	40	70	70	0	45	30	52	0	62.5	50	36.25	41.125	70
613	57	2	0	3	0	1	1	24	1	11	1	2	1	2	3	3	0.07	70	40	40	0	22.5	10	28	0	25	20	18.125	18.25	40
614	52	2	1	1	1	0	0	27	1	11	1	1	1	1	1	1	1	40	70	70	0	32.5	30	48	0	50	55	33.125	38.25	70
615	81	3	1	2	0	1	2	17	1	11	1	1	1	1	2	2	0.75	70	80	70	0	45	30	52	0	62.5	45	36.25	39.875	80
616	67	3	0	4	0	0	0	17	1	11	1	1	1	1	2	2	0.75	70	50	35	0	45	25	48	0	50	40	26.25	34.5	50
617	68	3	0	4	0	0	1	26	1	11	1	2	1	2	3	3	0.07	50	40	30	0	22.5	40	32	0	25	25	23.125	20.5	40
618	61	3	1	2	0	1	1	30	1	11	1	2	2	2	3	3	-0.05	40	40	15	0	35	15	32	0	25	15	16.25	18	40
619	43	2	0	3	1	0	0	26	1	11	1	2	2	2	2	2	0.34	40	60	70	0	45	30	56	0	62.5	40	36.25	39.625	60
620	88	3	0	4	0	0	1	33	1	11	1	3	2	3	3	2	-0.64	65	30	10	0	0	30	24	0	37.5	20	10	20.375	30
621	68	3	0	2	0	1	1	24	1	11	1	2	2	3	2	2	0.04	40	60	25	0	35	30	40	0	62.5	45	22.5	36.875	60
622	45	2	0	3	1	1	1	10	0	3	0	1	1	1	2	2	0.75	60	70	65	0	45	25	40	0	62.5	40	33.75	35.625	70
623	56	2	0	2	1	1	0	19	1	11	1	2	2	2	2	2	0.34	70	70	65	0	45	35	44	0	50	45	36.25	34.75	70
625	60	2	0	4	1	1	2	20	1	11	1	2	2	2	3	3	-0.05	60	50	30	0	22.5	20	36	0	37.5	30	18.125	25.875	50
626	58	2	0	2	1	1	1	18	1	11	1	1	1	1	2	2	0.75	50	60	35	0	45	25	40	0	50	35	26.25	31.25	60
627	54	2	1	3	0	0	1	16	0	9	1	2	1	1	2	2	0.58	60	60	30	0	55	25	44	0	75	40	27.5	39.75	60
628	53	2	0	4	1	1	1	16	0	9	1	2	1	2	2	2	0.46	60	60	40	0	45	25	36	0	62.5	30	27.5	32.125	60
629	68	3	0	2	0	1	2	24	1	11	1	2	2	2	2	2	0.34	60	60	70	0	45	30	48	0	75	55	36.25	44.5	60
630	64	3	0	2	1	0	1	31	1	11	1	1	1	1	1	1	1	70	60	70	0	22.5	30	52	0	50	45	30.625	36.75	60
631	63	3	0	3	0	1	0	24	1	11	1	1	1	1	1	1	1	80	60	70	0	45	55	52	0	62.5	50	42.5	41.125	60
632	68	3	0	3	1	1	1	18	1	11	1	1	1	1	1	1	1	75	70	20	0	45	35	52	0	75	50	25	44.25	70
633	46	2	1	1	0	0	1	36	1	11	1	2	1	2	3	3	0.07	75	40	15	0	22.5	10	32	0	25	20	11.875	19.25	40
634	63	3	0	2	1	1	2	27	1	11	1	2	2	2	2	2	0.34	40	70	15	0	32.5	45	56	0	50	40	23.125	36.5	70
635	61	3	1	1	0	1	1	32	1	11	1	2	1	2	3	3	0.07	65	50	20	0	22.5	20	36	0	25	25	15.625	21.5	50
636	64	3	0	2	1	1	1	16	0	11	1	1	1	1	2	2	0.75	45	60	35	0	45	20	52	0	50	40	25	35.5	60
637	61	3	1	2	0	1	1	16	0	11	1	1	1	1	1	1	1	60	70	70	0	45	30	52	0	62.5	45	36.25	39.875	70
638	58	2	1	1	0	1	0	20	1	10	1	1	1	1	2	2	0.75	85	80	70	0	45	30	52	0	75	45	36.25	43	80
639	63	3	0	2	0	1	1	20	1	10	1	2	1	1	2	2	0.58	70	50	30	0	45	20	44	0	25	30	23.75	24.75	50
640	33	1	0	5	1	0	1	10	0	9	1	1	1	1	2	2	0.75	50	70	55	0	55	25	52	0	87.5	45	33.75	46.125	70
641	57	2	1	1	0	1	0	27	1	11	1	1	1	1	2	2	0.75	70	70	20	0	45	30	52	0	62.5	50	23.75	41.125	70
642	51	2	0	2	1	0	1	12	0	11	1	1	1	1	1	1	1	70	70	70	0	32.5	30	52	0	50	50	33.125	38	70
643	69	3	0	2	0	1	0	15	0	11	1	2	2	2	2	1	0.38	80	70	65	0	45	30	48	0	50	45	35	35.75	70
644	73	3	1	2	0	1	1	23	1	11	1	2	2	2	3	3	-0.05	65	40	5	0	22.5	20	32	0	25	30	11.875	21.75	40
645	47	2	0	4	1	1	1	13	0	3	0	1	1	1	2	2	0.75	40	60	30	0	45	25	52	0	62.5	45	25	39.875	60
647	61	3	0	2	1	0	1	14	0	0	0	1	1	1	2	1	0.79	30	50	35	0	45	20	60	0	62.5	40	25	40.625	50
648	55	2	0	5	1	1	2	25	1	11	1	2	2	2	2	2	0.34	50	70	65	0	45	45	56	0	50	45	38.75	37.75	70
649	57	2	0	2	1	1	1	13	0	8	1	1	1	1	2	2	0.75	65	60	40	0	45	25	52	0	62.5	45	27.5	39.875	60
650	19	1	0	5	0	0	0	0	0	0	0	1	1	1	2	2	0.75	60	70	50	0	67.5	40	60	0	87.5	55	39.375	50.625	70
651	52	2	0	2	1	0	1	24	1	11	1	1	1	1	3	3	0.36	70	50	40	0	45	20	28	0	50	25	26.25	25.75	50
652	64	3	1	2	0	1	1	28	1	11	1	2	1	1	3	3	0.19	50	50	30	0	10	15	32	0	37.5	25	13.75	23.625	50
653	59	2	0	2	0	1	1	19	1	11	1	3	3	3	3	2	-0.68	45	70	65	0	22.5	35	60	0	62.5	50	30.625	43.125	70
654	57	2	0	3	0	0	1	15	0	6	1	1	1	1	2	2	0.75	45	60	30	0	22.5	20	48	0	37.5	35	18.125	30.125	60
655	54	2	0	2	1	0	1	6	0	0	0	1	1	1	2	1	0.79	60	60	30	0	45	20	60	0	50	60	23.75	42.5	60
657	50	2	0	3	1	1	1	16	0	11	1	1	1	1	2	3	0.6	30	60	55	0	45	20	36	0	50	30	30	29	60
658	76	3	0	4	0	1	2	13	0	11	1	2	2	2	2	2	0.34	60	40	20	0	22.5	20	56	0	37.5	45	15.625	34.625	40
659	70	3	0	2	0	1	0	19	1	7	1	2	1	1	2	2	0.58	40	50	15	0	22.5	15	44	0	37.5	35	13.125	29.125	50
660	71	3	1	2	0	1	1	34	1	11	1	2	2	2	3	3	-0.05	50	30	5	0	22.5	5	28	0	12.5	20	8.125	15.125	30
661	71	3	0	3	1	0	1	15	0	7	1	1	1	1	1	1	1	30	80	70	0	45	30	52	0	62.5	50	36.25	41.125	80
662	53	2	0	3	1	0	1	13	0	11	1	1	1	1	1	1	1	85	80	60	0	45	30	52	0	50	50	33.75	38	80
664	68	3	1	3	0	1	0	8	0	11	1	1	1	1	1	1	1	30	80	70	0	45	30	52	0	62.5	50	36.25	41.125	80
665	69	3	0	3	0	1	1	13	0	11	1	1	1	2	2	1	0.72	80	80	65	0	45	50	52	0	62.5	50	40	41.125	80
666	61	3	0	3	0	0	1	12	0	1	0	1	1	1	1	1	1	85	80	70	0	45	30	48	0	50	50	36.25	37	80
667	60	2	0	3	1	0	2	16	0	0	0	1	1	1	1	1	1	85	70	65	0	67.5	30	52	0	62.5	45	40.625	39.875	70
668	67	3	1	2	0	1	1	14	0	11	1	1	1	1	1	1	1	#NULL!	80	65	0	45	30	52	0	62.5	50	35	41.125	80
669	69	3	0	2	0	0	1	10	0	0	0	1	1	1	2	1	0.79	80	60	20	0	65	20	56	0	50	50	26.25	39	60
670	49	2	0	2	1	0	1	12	0	0	0	1	1	1	1	1	1	60	70	100	0	55	30	52	0	62.5	50	46.25	41.125	70
671	41	2	1	3	0	0	0	15	0	0	0	1	1	1	1	1	1	85	80	70	0	67.5	30	56	0	62.5	50	41.875	42.125	80
672	72	3	0	3	0	1	2	15	0	11	1	1	1	1	1	1	1	80	80	65	0	45	30	52	0	62.5	50	35	41.125	80
673	62	3	1	3	0	1	1	22	1	11	1	2	1	2	2	2	0.46	80	50	35	0	45	20	44	0	37.5	40	25	30.375	50
674	61	3	0	4	0	1	2	10	0	0	0	1	1	1	1	1	1	50	70	70	0	45	30	52	0	62.5	50	36.25	41.125	70
675	56	2	1	2	0	1	1	28	1	11	1	2	1	2	2	3	0.31	85	40	30	0	45	20	36	0	50	35	23.75	30.25	40
676	76	3	0	2	0	0	2	13	0	11	1	1	1	1	1	1	1	40	50	65	0	45	30	52	0	62.5	50	35	41.125	50
677	58	2	1	2	1	1	0	17	1	4	1	1	1	1	2	2	0.75	70	60	35	0	22.5	20	36	0	50	35	19.375	30.25	60
678	51	2	1	3	0	1	0	23	1	11	1	2	2	1	2	2	0.46	60	50	25	0	45	15	32	0	50	35	21.25	29.25	50
679	65	3	0	4	1	1	1	11	0	0	0	1	1	1	2	1	0.79	50	60	35	0	45	20	60	0	62.5	55	25	44.375	60
681	52	2	0	4	1	1	1	25	1	11	1	1	1	1	2	3	0.6	#NULL!	30	30	0	35	20	36	0	50	30	21.25	29	30
682	58	2	1	2	0	1	1	21	1	11	1	2	1	1	2	2	0.58	30	50	20	0	22.5	25	40	0	37.5	40	16.875	29.375	50
683	45	2	0	3	1	0	1	1	0	0	0	1	1	1	1	1	1	50	80	100	100	90	55	84	100	100	80	86.25	91	80
684	61	3	0	3	0	0	1	19	1	11	1	1	1	1	1	1	1	80	90	70	0	45	30	52	0	62.5	50	36.25	41.125	90
685	52	2	0	3	1	0	2	3	0	0	0	1	1	1	1	1	1	80	70	75	0	77.5	20	36	0	62.5	35	43.125	33.375	70
686	55	2	0	3	1	1	1	18	1	3	0	1	1	1	1	1	1	70	80	65	0	45	30	52	0	50	50	35	38	80
687	79	3	0	2	0	1	1	22	1	11	1	2	2	2	3	2	0.1	85	40	15	0	22.5	25	36	0	25	30	15.625	22.75	40
688	50	2	0	2	1	0	1	17	1	11	1	1	1	1	1	2	0.81	40	80	70	0	45	30	52	0	62.5	50	36.25	41.125	80
689	49	2	0	1	1	0	1	27	1	11	1	1	1	1	2	2	0.75	75	60	20	0	45	20	36	0	50	35	21.25	30.25	60
690	42	2	0	3	1	0	1	19	1	0	0	1	1	2	1	1	0.78	60	90	65	0	45	30	52	0	62.5	50	35	41.125	90
691	59	2	0	1	0	0	2	15	0	11	1	1	1	1	2	2	0.75	85	90	70	0	45	35	52	0	62.5	50	37.5	41.125	90
692	56	2	1	3	0	1	0	27	1	11	1	2	1	2	3	3	0.07	80	50	25	0	22.5	20	32	0	37.5	30	16.875	24.875	50
693	56	2	1	2	0	1	1	22	1	11	1	1	1	1	1	1	1	50	80	20	0	45	30	48	0	62.5	50	23.75	40.125	80
694	44	2	1	1	0	0	0	13	0	11	1	1	1	1	1	1	1	70	80	70	0	45	30	52	0	50	45	36.25	36.75	80
695	53	2	0	3	0	0	2	21	1	11	1	2	1	1	3	3	0.19	80	20	30	0	22.5	20	28	0	25	25	18.125	19.5	20
696	67	3	0	2	0	1	1	16	0	7	1	2	1	2	2	2	0.46	20	50	15	0	45	35	60	0	37.5	35	23.75	33.125	50
697	51	2	0	2	0	0	2	31	1	11	1	2	1	2	3	3	0.07	50	40	30	0	22.5	10	24	0	12.5	25	15.625	15.375	40
698	45	2	0	3	1	0	1	1	0	0	0	1	1	1	2	1	0.79	40	90	95	100	77.5	35	64	100	100	50	76.875	78.5	90
699	67	3	1	3	1	1	1	11	0	0	0	1	1	1	2	1	0.79	90	60	35	0	77.5	30	52	0	75	50	35.625	44.25	60
700	36	1	0	4	1	1	1	9	0	0	0	1	1	1	1	1	1	60	70	70	0	45	30	52	0	75	60	36.25	46.75	70
701	63	3	0	2	0	0	1	16	0	11	1	1	1	1	1	1	1	70	90	70	0	45	35	56	0	62.5	55	37.5	43.375	90
702	61	3	0	4	1	0	2	12	0	11	1	1	1	1	1	1	1	80	80	20	0	45	30	56	0	62.5	45	23.75	40.875	80
703	53	2	1	2	0	0	2	16	0	11	1	1	1	1	1	1	1	80	80	70	0	35	35	52	0	50	50	35	38	80
704	58	2	1	1	0	1	1	13	0	10	1	1	1	1	1	1	1	80	70	60	0	45	30	56	0	50	50	33.75	39	70
705	64	3	0	3	0	0	0	12	0	9	1	1	1	1	1	1	1	70	70	60	0	45	55	48	0	62.5	50	40	40.125	70
706	57	2	0	4	0	1	1	16	0	4	1	2	1	2	2	2	0.46	75	50	5	0	22.5	15	80	0	62.5	45	10.625	46.875	50
707	63	3	0	3	0	1	1	28	1	11	1	2	2	2	3	3	-0.05	50	40	10	0	12.5	10	32	0	12.5	30	8.125	18.625	40
708	64	3	0	4	0	0	1	14	0	11	1	1	1	1	1	2	0.81	40	80	75	0	22.5	30	48	0	50	40	31.875	34.5	80
709	75	3	1	2	0	1	0	19	1	10	1	2	1	1	2	2	0.58	80	40	25	0	22.5	25	60	0	62.5	25	18.125	36.875	40
710	51	2	1	2	1	1	0	11	0	5	1	2	2	1	1	1	0.56	40	70	75	0	32.5	30	56	0	50	45	34.375	37.75	70
711	56	2	1	2	1	1	0	27	1	11	1	1	1	1	1	1	1	75	80	75	0	45	50	48	0	75	45	42.5	42	80
712	64	3	1	2	0	1	1	30	1	11	1	2	1	2	3	3	0.07	80	40	35	0	45	25	32	0	50	40	26.25	30.5	40
714	55	2	1	3	0	1	0	23	1	11	1	2	1	2	3	3	0.07	40	40	30	0	22.5	20	36	0	37.5	30	18.125	25.875	40
716	44	2	0	2	0	1	1	29	1	11	1	2	1	2	2	2	0.46	50	50	30	0	22.5	20	36	0	37.5	30	18.125	25.875	50
717	59	2	0	2	0	1	2	35	1	11	1	2	2	2	3	3	-0.05	50	20	0	0	10	5	32	0	0	25	3.75	14.25	20
718	58	2	1	2	0	0	1	17	1	11	1	1	1	1	2	2	0.75	20	60	30	0	45	20	52	0	50	50	23.75	38	60
719	59	2	1	4	0	1	1	9	0	9	1	1	1	1	1	2	0.81	60	80	60	0	45	30	52	0	50	45	33.75	36.75	80
720	63	3	1	3	0	1	1	24	1	7	1	1	1	1	1	1	1	85	70	75	0	45	30	44	0	62.5	50	37.5	39.125	70
721	50	2	0	3	1	1	1	37	1	11	1	2	1	2	3	3	0.07	80	50	35	0	45	20	40	0	50	35	25	31.25	50
722	65	3	0	2	0	0	1	16	0	7	1	2	2	2	2	2	0.34	50	80	60	0	45	30	48	0	50	45	33.75	35.75	80
725	49	2	0	2	1	1	1	24	1	11	1	1	1	1	1	1	1	30	80	80	0	45	30	48	0	62.5	45	38.75	38.875	80
726	63	3	1	2	0	0	1	12	0	1	0	1	1	1	1	1	1	80	80	75	0	45	30	44	0	62.5	35	37.5	35.375	80
727	66	3	0	4	0	1	2	22	1	11	1	2	2	2	3	3	-0.05	80	40	20	0	22.5	20	36	0	25	35	15.625	24	40
729	52	2	0	3	1	0	0	13	0	5	1	1	1	1	2	2	0.75	35	60	65	0	55	25	60	0	87.5	50	36.25	49.375	60
730	46	2	0	3	0	1	0	8	0	11	1	2	1	1	1	1	0.68	65	80	30	0	45	70	52	0	75	60	36.25	46.75	80
733	75	3	0	2	0	1	1	23	1	9	1	2	1	2	2	2	0.46	80	40	30	0	22.5	15	44	0	37.5	40	16.875	30.375	40
734	60	2	0	3	0	0	2	12	0	11	1	1	1	1	1	2	0.81	40	80	30	0	45	35	52	0	75	50	27.5	44.25	80
736	71	3	1	2	0	1	1	14	0	11	1	1	1	1	1	1	1	70	80	70	0	45	30	52	0	62.5	50	36.25	41.125	80
737	61	3	1	3	0	1	1	26	1	10	1	2	1	1	3	3	0.19	75	50	20	0	22.5	20	36	0	37.5	30	15.625	25.875	50
738	54	2	0	3	1	1	1	14	0	11	1	1	1	1	1	1	1	#NULL!	80	70	0	45	25	52	0	62.5	50	35	41.125	80
739	62	3	0	2	0	1	2	24	1	5	1	2	1	1	2	2	0.58	85	50	20	0	45	15	32	0	50	30	20	28	50
740	80	3	1	3	0	0	0	15	0	7	1	2	1	1	2	1	0.62	50	40	25	0	22.5	25	48	0	37.5	25	18.125	27.625	40
741	58	2	0	3	0	0	1	19	1	9	1	1	1	1	2	2	0.75	40	50	50	0	45	30	56	0	75	50	31.25	45.25	50
742	76	3	1	1	0	1	1	23	1	11	1	1	1	1	1	1	1	50	70	70	0	45	30	52	0	62.5	50	36.25	41.125	70
743	58	2	0	2	0	1	2	21	1	11	1	1	1	1	1	1	1	70	90	70	0	45	30	52	0	75	50	36.25	44.25	90
744	53	2	1	3	0	1	1	24	1	11	1	1	1	1	1	1	1	65	70	70	0	45	30	52	0	62.5	50	36.25	41.125	70
745	68	3	1	1	0	1	0	27	1	11	1	1	1	1	1	1	1	70	60	70	0	45	30	52	0	62.5	50	36.25	41.125	60
746	76	3	1	1	0	1	1	26	1	11	1	1	1	1	1	1	1	60	60	70	0	45	45	52	0	62.5	50	40	41.125	60
747	79	3	0	2	0	1	2	15	0	11	1	1	1	1	1	1	1	65	60	70	0	45	30	52	0	50	50	36.25	38	60
750	49	2	1	2	0	1	0	26	1	11	1	2	1	1	3	2	0.34	40	40	15	0	22.5	20	32	0	25	40	14.375	24.25	40
751	57	2	0	4	0	1	1	1	0	0	0	1	1	1	1	1	1	40	80	50	0	77.5	30	64	0	87.5	60	39.375	52.875	80
752	63	3	1	2	0	1	1	26	1	11	1	2	2	2	3	2	0.1	80	40	10	0	22.5	20	40	0	25	35	13.125	25	40
753	71	3	0	4	0	1	1	22	1	8	1	2	1	1	2	2	0.58	40	40	15	0	22.5	20	32	0	37.5	35	14.375	26.125	40
754	66	3	1	3	0	1	0	25	1	11	1	2	2	2	2	2	0.34	40	50	65	0	45	45	48	0	50	55	38.75	38.25	50
755	52	2	0	2	1	1	2	21	1	11	1	2	2	2	2	2	0.34	55	60	60	0	45	45	44	0	62.5	40	37.5	36.625	60
756	69	3	0	4	0	0	2	25	1	11	1	2	2	2	2	2	0.34	50	50	60	0	45	45	44	0	62.5	45	37.5	37.875	50
757	61	3	1	3	0	1	1	27	1	11	1	2	2	2	2	2	0.34	60	60	60	0	45	50	48	0	62.5	75	38.75	46.375	60
758	24	1	0	3	0	0	1	16	0	11	1	1	1	1	2	2	0.75	55	60	100	0	67.5	30	60	0	87.5	50	49.375	49.375	60
759	46	2	1	3	0	0	1	27	1	11	1	2	2	2	2	2	0.34	60	60	75	0	45	45	48	0	75	50	41.25	43.25	60
760	58	2	0	3	1	1	1	16	0	8	1	1	1	1	2	2	0.75	55	60	70	0	45	25	52	0	62.5	45	35	39.875	60
761	50	2	1	3	0	1	0	11	0	6	1	1	1	1	2	2	0.75	60	60	75	0	55	20	64	0	75	45	37.5	46	60
762	64	3	0	2	1	0	1	24	1	11	1	2	2	2	2	2	0.34	60	50	75	0	45	45	48	0	50	50	41.25	37	50
763	49	2	0	2	1	1	0	17	1	11	1	2	2	2	2	2	0.34	50	50	65	0	45	50	36	0	62.5	40	40	34.625	50
764	58	2	0	2	0	1	2	35	1	11	1	2	2	2	2	2	0.34	55	40	55	0	45	40	56	0	62.5	45	35	40.875	40
765	57	2	0	2	1	0	2	22	1	11	1	2	2	2	2	2	0.34	40	60	60	0	45	45	40	0	62.5	50	37.5	38.125	60
766	42	2	1	2	0	1	1	28	1	11	1	2	2	2	2	2	0.34	50	70	70	0	45	45	48	0	62.5	45	40	38.875	70
767	67	3	0	2	1	1	0	26	1	11	1	1	2	2	2	2	0.56	50	60	70	0	45	50	36	0	75	50	41.25	40.25	60
768	60	2	0	3	0	1	2	21	1	11	1	2	2	2	2	2	0.34	60	40	35	0	22.5	25	40	0	25	30	20.625	23.75	40
769	59	2	0	3	0	1	2	27	1	11	1	3	2	3	3	3	-0.68	40	20	0	0	0	5	32	0	0	10	1.25	10.5	20
770	59	2	0	4	1	0	1	23	1	11	1	2	2	2	2	2	0.34	25	60	70	0	45	50	48	0	62.5	55	41.25	41.375	60
771	62	3	0	3	0	1	1	28	1	11	1	2	2	2	2	2	0.34	55	60	70	0	45	45	44	0	50	45	40	34.75	60
772	69	3	1	3	0	0	1	23	1	11	1	2	2	2	2	2	0.34	55	40	65	0	45	50	48	0	62.5	45	40	38.875	40
773	71	3	1	4	0	1	1	22	1	11	1	2	2	2	2	2	0.34	40	50	65	0	45	50	48	0	62.5	45	40	38.875	50
774	61	3	1	2	0	1	1	21	1	11	1	2	1	1	2	2	0.58	50	50	15	0	22.5	25	44	0	25	35	15.625	26	50
775	78	3	1	2	0	1	0	19	1	11	1	2	1	2	2	2	0.46	50	40	10	0	22.5	25	56	0	25	25	14.375	26.5	40
776	38	1	1	2	1	1	0	21	1	11	1	2	2	2	2	2	0.34	40	60	60	0	45	50	44	0	50	40	38.75	33.5	60
777	55	2	0	3	0	1	1	29	1	11	1	2	2	2	3	2	0.1	50	40	15	0	45	45	48	0	62.5	45	26.25	38.875	40
778	68	3	0	2	1	1	1	9	0	8	1	2	2	3	3	2	-0.13	40	50	65	0	45	45	44	0	62.5	40	38.75	36.625	50
779	76	3	0	2	0	0	2	39	1	11	1	2	3	3	3	3	-0.5	50	40	65	0	22.5	40	20	0	62.5	20	31.875	25.625	40
780	59	2	0	2	1	1	2	26	1	11	1	2	2	2	2	2	0.34	45	50	60	0	45	50	48	0	62.5	45	38.75	38.875	50
781	71	3	0	2	0	1	1	15	0	8	1	2	1	1	2	2	0.58	45	50	35	0	22.5	20	48	0	25	40	19.375	28.25	50
782	62	3	1	1	0	1	0	23	1	11	1	2	2	2	2	2	0.34	50	50	65	0	45	50	48	0	62.5	45	40	38.875	50
783	30	1	0	3	1	0	1	26	1	9	1	2	2	2	2	2	0.34	50	70	65	0	45	50	48	0	62.5	45	40	38.875	70
784	28	1	1	5	0	1	0	6	0	6	1	1	1	1	1	2	0.81	50	70	70	0	77.5	30	44	0	87.5	50	44.375	45.375	70
785	42	2	0	3	1	0	1	1	0	0	0	1	1	1	2	1	0.79	65	80	100	100	100	35	60	100	100	60	83.75	80	80
786	60	2	1	2	0	1	1	14	0	11	1	1	1	1	2	2	0.75	80	60	40	0	45	20	48	0	62.5	45	26.25	38.875	60
787	73	3	1	4	0	1	1	25	1	11	1	2	2	2	2	2	0.34	60	50	65	0	45	50	40	0	62.5	50	40	38.125	50
788	37	1	0	2	1	0	1	25	1	11	1	2	2	2	2	2	0.34	55	50	65	0	45	50	48	0	62.5	35	40	36.375	50
789	50	2	1	3	0	1	1	22	1	11	1	2	2	2	2	2	0.34	60	50	60	0	45	45	48	0	62.5	45	37.5	38.875	50
790	76	3	1	3	0	1	0	19	1	10	1	2	1	1	2	2	0.58	45	50	45	0	22.5	25	56	0	25	50	23.125	32.75	50
791	69	3	0	2	0	1	1	25	1	11	1	2	2	2	2	2	0.34	50	40	65	0	45	50	48	0	62.5	45	40	38.875	40
792	90	3	0	2	0	1	1	24	1	11	1	2	2	2	2	2	0.34	40	60	70	0	45	50	48	0	75	50	41.25	43.25	60
794	48	2	0	3	1	1	1	2	0	0	0	1	1	1	1	1	1	45	70	75	0	67.5	45	64	0	87.5	55	46.875	51.625	70
795	44	2	0	2	1	1	0	11	0	11	1	1	1	1	2	2	0.75	75	60	55	0	45	25	48	0	37.5	40	31.25	31.375	60
796	50	2	0	3	1	0	1	35	1	11	1	2	2	2	2	2	0.34	60	60	65	0	45	50	48	0	62.5	45	40	38.875	60
797	53	2	1	2	1	1	0	16	0	4	1	2	1	1	2	2	0.58	45	60	50	0	45	20	52	0	62.5	45	28.75	39.875	60
798	46	2	0	3	1	1	1	4	0	2	0	1	1	1	1	2	0.81	55	70	90	0	77.5	20	52	0	75	55	46.875	45.5	70
799	51	2	1	4	1	1	1	17	1	11	1	2	1	1	2	2	0.58	70	50	45	0	22.5	25	36	0	37.5	35	23.125	27.125	50
800	27	1	1	3	0	1	0	15	0	8	1	1	1	1	2	2	0.75	50	60	45	0	55	25	40	0	62.5	40	31.25	35.625	60
801	59	2	0	2	1	0	1	23	1	11	1	2	2	2	2	2	0.34	60	50	60	0	45	50	48	0	62.5	45	38.75	38.875	50
802	58	2	0	3	1	1	1	22	1	8	1	2	2	2	2	2	0.34	55	50	65	0	45	50	48	0	62.5	45	40	38.875	50
803	52	2	1	3	1	1	0	19	1	11	1	2	1	1	2	2	0.58	50	50	60	0	22.5	45	48	0	50	55	31.875	38.25	50
804	67	3	0	2	0	1	2	28	1	10	1	2	2	2	2	2	0.34	50	60	65	0	22.5	45	52	0	37.5	45	33.125	33.625	60
805	49	2	0	2	0	1	1	39	1	9	1	2	2	2	2	2	0.34	50	60	15	0	0	45	52	0	12.5	50	15	28.625	60
806	64	3	1	1	0	1	1	28	1	11	1	2	2	2	2	2	0.34	60	60	70	0	77.5	25	52	0	87.5	50	43.125	47.375	60
807	57	2	1	2	1	1	0	19	1	10	1	1	1	1	2	3	0.6	75	30	5	0	22.5	15	44	0	12.5	25	10.625	20.375	30
808	81	3	0	2	0	0	1	19	1	11	1	2	2	2	2	2	0.34	60	50	15	0	22.5	40	52	0	50	50	19.375	38	50
809	79	3	0	2	0	1	1	23	1	11	1	2	2	2	3	2	0.1	35	50	30	0	35	20	52	0	37.5	40	21.25	32.375	50
810	61	3	1	3	1	1	1	19	1	11	1	1	1	1	2	2	0.75	50	40	15	0	10	45	44	33.3333	12.5	55	17.5	36.2083	40
811	65	3	1	3	0	0	2	53	1	11	1	2	2	2	2	2	0.34	55	40	60	0	30	45	44	33.3333	12.5	65	33.75	38.7083	40
812	66	3	0	3	0	1	1	25	1	11	1	2	2	2	2	2	0.34	60	40	65	0	20	50	28	33.3333	12.5	60	33.75	33.4583	40
813	46	2	0	2	1	0	0	25	1	8	1	1	1	1	2	2	0.75	65	40	30	0	30	70	48	33.3333	25	50	32.5	39.0833	40
814	50	2	1	1	0	1	0	19	1	11	1	2	1	1	2	2	0.58	70	30	60	0	30	50	52	33.3333	25	60	35	42.5833	30
815	48	2	0	3	0	0	1	31	1	11	1	2	2	2	2	2	0.34	60	40	15	0	30	55	44	33.3333	25	55	25	39.3333	40
817	71	3	1	3	0	1	1	17	1	11	1	2	1	1	2	2	0.58	40	40	60	0	30	55	52	33.3333	25	60	36.25	42.5833	40
818	55	2	0	2	0	1	1	25	1	11	1	2	2	2	2	2	0.34	40	40	0	0	10	75	48	33.3333	0	55	21.25	34.0833	40
819	48	2	0	2	0	1	2	32	1	11	1	3	2	3	3	3	-0.68	#NULL!	40	60	0	30	45	48	33.3333	25	60	33.75	41.5833	40
820	68	3	0	4	1	1	1	39	1	7	1	1	2	2	2	2	0.56	#NULL!	40	65	0	52.5	55	60	33.3333	62.5	35	43.125	47.7083	40
821	51	2	0	5	1	1	1	5	0	0	0	1	1	1	2	1	0.79	60	40	5	0	20	65	56	33.3333	0	50	22.5	34.8333	40
822	65	3	0	3	0	0	1	18	1	11	1	2	1	1	2	2	0.58	30	40	65	0	20	55	48	33.3333	12.5	65	35	39.7083	40
823	46	2	1	3	0	1	0	27	1	11	1	1	2	2	2	2	0.56	70	40	5	0	20	70	56	33.3333	12.5	55	23.75	39.2083	40
824	62	3	0	4	0	1	1	20	1	11	1	2	2	2	3	3	-0.05	70	30	35	0	20	70	60	33.3333	12.5	50	31.25	38.9583	30
825	79	3	0	2	0	1	1	18	1	11	1	1	1	1	2	2	0.75	50	40	45	0	30	75	56	33.3333	25	50	37.5	41.0833	40
826	44	2	0	2	1	0	1	17	1	9	1	1	1	1	2	2	0.75	75	40	60	0	20	50	44	33.3333	12.5	60	32.5	37.4583	40
827	63	3	0	3	0	1	1	30	1	11	1	2	2	2	2	2	0.34	50	40	90	100	62.5	60	64	100	75	45	78.125	71	40
828	61	3	0	3	1	0	0	2	0	0	0	1	1	1	1	1	1	50	40	35	0	30	70	52	33.3333	25	55	33.75	41.3333	40
829	60	2	1	4	0	1	1	22	1	11	1	2	1	1	2	3	0.43	80	30	55	0	52.5	65	60	33.3333	50	50	43.125	48.3333	30
830	33	1	0	3	1	0	1	11	0	2	0	1	1	1	2	2	0.75	65	40	55	0	30	45	44	33.3333	25	60	32.5	40.5833	40
831	70	3	0	2	1	1	1	37	1	11	1	2	2	2	2	2	0.34	75	40	55	0	30	80	60	33.3333	25	45	41.25	40.8333	40
832	67	3	0	3	0	0	1	24	1	9	1	1	1	1	2	2	0.75	50	50	35	0	20	80	52	33.3333	12.5	55	33.75	38.2083	50
834	66	3	1	4	1	0	0	25	1	11	1	2	2	2	3	2	0.1	55	40	70	0	30	50	44	33.3333	25	55	37.5	39.3333	40
835	39	1	0	3	1	1	1	22	1	11	1	1	1	2	2	2	0.68	40	50	65	0	30	45	52	33.3333	25	55	35	41.3333	50
836	59	2	0	4	0	1	1	28	1	11	1	2	2	2	2	2	0.34	40	40	65	0	30	55	48	33.3333	25	60	37.5	41.5833	40
837	68	3	0	2	0	1	1	23	1	9	1	2	2	2	2	2	0.34	45	40	40	0	20	70	56	33.3333	12.5	50	32.5	37.9583	40
838	81	3	0	4	1	1	0	18	1	9	1	1	1	1	2	2	0.75	70	40	5	0	42.5	70	56	33.3333	25	40	29.375	38.5833	40
839	67	3	0	2	0	1	1	17	1	9	1	2	1	1	2	2	0.58	#NULL!	40	60	0	20	55	56	33.3333	25	45	33.75	39.8333	40
840	62	3	1	2	0	1	1	30	1	11	1	2	2	2	2	2	0.34	40	40	30	0	20	70	56	33.3333	12.5	45	30	36.7083	40
841	52	2	0	4	0	1	1	18	1	11	1	2	1	2	2	2	0.46	50	40	60	0	20	50	52	33.3333	12.5	50	32.5	36.9583	40
842	58	2	0	2	0	1	1	24	1	0	0	2	2	2	3	1	0.14	50	40	5	0	20	70	56	33.3333	12.5	50	23.75	37.9583	40
843	60	2	0	4	0	1	0	22	1	11	1	2	2	2	3	2	0.1	65	20	55	0	30	70	56	33.3333	25	55	38.75	42.3333	20
844	63	3	0	3	1	1	1	25	1	11	1	1	1	1	2	3	0.6	50	20	50	0	52.5	45	60	33.3333	75	40	36.875	52.0833	20
845	61	3	0	3	0	1	2	6	0	0	0	1	1	1	1	1	1	75	40	60	0	30	45	52	33.3333	25	55	33.75	41.3333	40
846	61	3	0	3	1	0	0	25	1	11	1	2	2	2	2	2	0.34	30	40	60	0	42.5	45	36	33.3333	25	60	36.875	38.5833	40
847	48	2	1	1	0	0	0	31	1	11	1	2	2	2	3	2	0.1	50	40	40	0	30	65	68	33.3333	25	50	33.75	44.0833	40
848	61	3	1	3	0	1	1	15	0	11	1	1	1	1	2	2	0.75	70	40	20	0	20	70	48	33.3333	12.5	35	27.5	32.2083	40
849	73	3	0	3	0	1	1	17	1	11	1	1	1	1	2	2	0.75	50	40	60	0	30	45	52	33.3333	25	55	33.75	41.3333	40
850	59	2	0	2	0	0	0	30	1	11	1	2	2	2	2	2	0.34	45	40	55	0	30	50	52	33.3333	25	55	33.75	41.3333	40
851	65	3	1	3	0	0	1	23	1	11	1	2	2	2	2	2	0.34	60	20	35	0	20	80	52	33.3333	12.5	50	33.75	36.9583	20
852	63	3	1	1	0	1	1	22	1	11	1	2	1	1	3	2	0.34	45	40	50	0	30	50	52	33.3333	25	55	32.5	41.3333	40
853	56	2	0	3	1	0	1	28	1	11	1	2	2	2	2	2	0.34	45	40	50	0	20	70	52	33.3333	12.5	50	35	36.9583	40
854	49	2	0	1	1	0	0	16	0	0	0	1	1	1	1	1	1	45	40	35	0	20	75	52	33.3333	0	55	32.5	35.0833	40
855	71	3	1	1	0	1	1	24	1	11	1	2	2	2	2	2	0.34	45	40	25	0	20	65	44	33.3333	12.5	50	27.5	34.9583	40
856	48	2	0	2	0	1	0	30	1	11	1	2	1	1	2	3	0.43	50	40	25	0	20	65	48	33.3333	12.5	40	27.5	33.4583	40
857	79	3	0	2	0	0	1	20	1	11	1	2	1	2	2	2	0.46	70	40	35	0	20	70	52	33.3333	12.5	50	31.25	36.9583	40
858	57	2	0	2	1	1	1	19	1	11	1	1	1	1	2	2	0.75	40	40	50	0	30	50	56	33.3333	37.5	55	32.5	45.4583	40
859	73	3	1	1	0	1	1	26	1	11	1	2	2	2	2	2	0.34	45	40	60	0	42.5	70	56	33.3333	25	45	43.125	39.8333	40
860	46	2	0	3	1	1	0	7	0	0	0	1	1	1	2	1	0.79	45	40	35	0	32.5	70	48	33.3333	25	40	34.375	36.5833	40
861	68	3	1	3	0	1	0	17	1	9	1	2	1	1	2	2	0.58	60	40	60	0	30	50	44	33.3333	25	55	35	39.3333	40
862	55	2	0	3	1	1	0	30	1	11	1	2	2	2	2	2	0.34	45	40	60	0	30	50	52	33.3333	25	55	35	41.3333	40
863	46	2	1	1	0	1	1	23	1	11	1	2	2	2	2	2	0.34	70	40	25	0	20	70	52	33.3333	12.5	50	28.75	36.9583	40
864	49	2	1	2	1	1	0	20	1	11	1	2	1	1	2	2	0.58	45	40	65	0	20	40	44	33.3333	0	55	31.25	33.0833	40
865	86	3	1	1	0	1	1	25	1	11	1	2	2	2	2	2	0.34	50	40	70	0	30	50	40	33.3333	25	60	37.5	39.5833	40
866	55	2	1	4	0	1	0	31	1	11	1	2	2	2	2	2	0.34	45	40	65	0	30	50	44	33.3333	25	55	36.25	39.3333	40
867	60	2	0	3	1	1	1	35	1	8	1	2	2	2	2	2	0.34	60	40	60	0	30	45	52	33.3333	25	55	33.75	41.3333	40
868	69	3	0	1	0	1	1	27	1	11	1	2	2	2	2	2	0.34	45	40	45	0	42.5	70	60	33.3333	25	40	39.375	39.5833	40
869	65	3	0	2	1	1	1	13	0	3	0	1	1	1	2	2	0.75	60	40	60	0	30	50	48	33.3333	25	60	35	41.5833	40
870	60	2	1	3	0	1	1	28	1	11	1	2	2	2	2	2	0.34	55	40	60	0	20	70	48	33.3333	12.5	55	37.5	37.2083	40
871	58	2	0	2	0	1	0	23	1	11	1	1	2	2	2	2	0.56	40	40	70	0	52.5	50	56	33.3333	62.5	55	43.125	51.7083	40
872	16	1	0	4	0	0	0	6	0	0	0	1	1	1	2	1	0.79	50	40	60	0	30	45	52	33.3333	25	55	33.75	41.3333	40
873	64	3	1	3	0	1	1	25	1	4	1	2	2	2	2	2	0.34	70	40	35	0	20	70	48	33.3333	12.5	45	31.25	34.7083	40
874	62	3	0	4	0	1	1	26	1	10	1	2	1	1	2	3	0.43	70	40	5	0	10	80	40	33.3333	0	55	23.75	32.0833	40
876	57	2	0	3	1	1	1	29	1	11	1	2	2	2	2	2	0.34	50	40	60	0	30	70	56	33.3333	37.5	60	40	46.7083	40
877	33	1	0	2	1	0	1	9	0	4	1	1	1	1	1	2	0.81	40	40	5	0	20	65	60	33.3333	25	40	22.5	39.5833	40
878	59	2	1	2	0	1	0	20	1	0	0	2	1	1	1	1	0.68	30	40	60	0	30	45	48	33.3333	37.5	50	33.75	42.2083	40
879	60	2	0	3	0	1	0	23	1	11	1	2	2	2	2	2	0.34	55	40	60	0	42.5	55	44	33.3333	25	60	39.375	40.5833	40
880	48	2	0	5	0	0	1	27	1	0	0	1	1	1	1	1	1	65	50	15	0	10	50	40	33.3333	12.5	50	18.75	33.9583	50
882	58	2	1	4	0	1	1	18	1	7	1	2	1	1	2	2	0.58	40	50	70	0	40	70	56	33.3333	37.5	55	45	45.4583	50
883	64	3	0	3	1	1	1	9	0	8	1	1	1	1	2	2	0.75	65	50	20	0	30	70	48	33.3333	25	50	30	39.0833	50
884	64	3	1	5	0	1	1	23	1	11	1	2	2	2	2	3	0.19	50	50	45	0	32.5	70	60	33.3333	25	40	36.875	39.5833	50
885	60	2	0	2	1	1	1	8	0	6	1	1	1	1	2	2	0.75	50	40	40	0	42.5	70	52	33.3333	25	40	38.125	37.5833	40
886	69	3	0	2	0	0	1	13	0	8	1	1	1	1	2	2	0.75	65	40	35	0	42.5	70	56	33.3333	25	45	36.875	39.8333	40
887	73	3	1	4	0	1	1	14	0	8	1	2	1	1	2	2	0.58	35	40	70	0	52.5	60	60	33.3333	37.5	40	45.625	42.7083	40
888	71	3	0	2	1	1	1	5	0	0	0	1	1	1	2	1	0.79	50	40	40	0	40	70	52	33.3333	37.5	50	37.5	43.2083	40
889	63	3	1	1	0	1	1	15	0	11	1	2	1	2	2	3	0.31	65	40	15	0	20	55	48	33.3333	12.5	60	22.5	38.4583	40
891	57	2	0	3	1	1	1	28	1	11	1	2	2	2	2	2	0.34	70	30	15	0	40	45	52	33.3333	37.5	55	25	44.4583	30
892	45	2	0	2	0	1	1	31	1	11	1	2	2	2	2	2	0.34	50	40	55	0	20	45	48	33.3333	25	55	30	40.3333	40
893	71	3	0	2	1	0	1	25	1	11	1	2	2	2	2	2	0.34	65	40	20	0	52.5	75	56	33.3333	37.5	45	36.875	42.9583	40
894	41	2	0	3	1	1	0	11	0	7	1	1	1	1	2	2	0.75	70	40	35	0	20	65	56	33.3333	12.5	55	30	39.2083	40
895	57	2	0	2	0	1	1	19	1	10	1	2	1	1	2	2	0.58	40	30	60	0	30	50	36	66.6667	25	55	35	45.6667	30
896	58	2	0	3	1	1	1	30	1	11	1	2	2	2	3	2	0.1	50	30	5	0	20	75	48	33.3333	0	55	25	34.0833	30
897	49	2	0	2	0	1	2	31	1	11	1	2	2	1	3	3	0.07	65	40	60	0	20	50	44	33.3333	12.5	60	32.5	37.4583	40
898	67	3	0	3	0	0	1	27	1	11	1	2	2	2	2	2	0.34	50	40	25	0	20	65	52	33.3333	12.5	55	27.5	38.2083	40
899	65	3	0	3	0	0	2	21	1	11	1	2	1	1	2	3	0.43	70	40	60	0	30	45	44	33.3333	25	60	33.75	40.5833	40
900	54	2	0	4	0	0	1	26	1	11	1	2	2	2	2	2	0.34	#NULL!	20	40	0	20	65	48	33.3333	12.5	50	31.25	35.9583	20
901	56	2	0	2	0	1	2	21	1	11	1	2	1	2	2	3	0.31	70	60	15	0	10	70	44	33.3333	0	65	23.75	35.5833	60
902	63	3	0	2	0	1	0	34	1	11	1	2	3	3	2	2	-0.18	45	40	30	0	20	70	52	33.3333	12.5	50	30	36.9583	40
903	57	2	0	3	0	1	1	23	1	11	1	1	1	2	2	3	0.53	50	40	60	0	20	65	44	33.3333	12.5	60	36.25	37.4583	40
904	72	3	0	2	1	1	1	29	1	11	1	2	2	2	2	2	0.34	50	50	35	0	30	70	44	33.3333	25	50	33.75	38.0833	50
905	67	3	0	3	0	1	1	18	1	10	1	2	1	1	2	3	0.43	75	30	30	0	30	70	56	33.3333	37.5	45	32.5	42.9583	30
906	49	2	0	3	0	0	0	12	0	4	1	1	1	1	2	2	0.75	40	40	20	0	20	70	48	33.3333	25	50	27.5	39.0833	40
907	69	3	0	2	0	1	2	24	1	10	1	2	2	2	2	2	0.34	75	40	30	0	32.5	70	56	33.3333	12.5	40	33.125	35.4583	40
908	63	3	0	2	0	1	1	18	1	8	1	1	1	1	2	2	0.75	55	40	55	0	20	50	44	33.3333	12.5	60	31.25	37.4583	40
909	71	3	1	2	1	1	0	31	1	11	1	2	2	2	2	2	0.34	70	40	60	0	20	45	40	33.3333	12.5	55	31.25	35.2083	40
910	61	3	0	4	0	1	2	25	1	11	1	2	2	2	2	2	0.34	30	40	60	0	20	70	56	33.3333	12.5	55	37.5	39.2083	40
911	58	2	0	1	1	0	2	25	1	5	1	2	2	2	2	2	0.34	55	40	60	0	20	70	48	33.3333	12.5	60	37.5	38.4583	40
912	60	2	0	3	1	1	2	24	1	11	1	2	2	2	2	2	0.34	70	40	40	0	30	70	52	33.3333	25	50	35	40.0833	40
913	65	3	1	3	0	1	1	24	1	11	1	2	1	1	3	3	0.19	70	40	45	0	52.5	70	52	33.3333	37.5	55	41.875	44.4583	40
914	49	2	1	4	1	1	0	17	1	9	1	1	1	1	2	3	0.6	70	40	60	0	20	50	52	33.3333	12.5	55	32.5	38.2083	40
915	43	2	1	4	0	1	0	29	1	11	1	2	2	2	2	2	0.34	75	40	60	0	20	55	52	33.3333	12.5	40	33.75	34.4583	40
916	43	2	0	3	1	1	1	23	1	10	1	2	1	1	1	1	0.68	50	40	60	0	20	65	44	33.3333	12.5	55	36.25	36.2083	40
917	73	3	1	2	0	1	1	24	1	11	1	1	1	1	2	2	0.75	60	50	60	0	30	50	52	33.3333	25	60	35	42.5833	50
918	59	2	0	2	1	1	1	23	1	11	1	2	2	2	2	2	0.34	75	40	15	0	32.5	35	48	33.3333	12.5	50	20.625	35.9583	40
919	73	3	0	2	0	1	1	25	1	11	1	2	2	2	2	2	0.34	75	40	60	0	30	50	48	33.3333	25	55	35	40.3333	40
920	68	3	0	2	0	1	1	24	1	11	1	2	2	2	2	2	0.34	75	40	30	0	20	75	52	33.3333	12.5	45	31.25	35.7083	40
921	62	3	0	2	0	1	0	17	1	9	1	2	1	1	2	2	0.58	50	40	60	0	30	50	40	33.3333	25	55	35	38.3333	40
922	71	3	0	3	1	0	1	23	1	11	1	2	2	2	3	2	0.1	70	40	60	0	20	50	40	33.3333	12.5	55	32.5	35.2083	40
923	58	2	0	4	0	1	1	27	1	11	1	2	2	2	2	2	0.34	65	40	20	0	42.5	70	52	33.3333	37.5	35	33.125	39.4583	40
924	80	3	0	3	0	1	1	14	0	3	0	2	1	2	2	2	0.46	55	40	55	0	52.5	60	60	33.3333	50	40	41.875	45.8333	40
925	14	1	0	3	0	0	0	9	0	3	0	1	1	1	2	2	0.75	55	40	35	0	52.5	70	60	33.3333	37.5	45	39.375	43.9583	40
926	34	1	0	3	1	0	0	17	1	8	1	1	1	1	2	2	0.75	65	50	60	0	42.5	50	40	33.3333	25	60	38.125	39.5833	50
927	39	1	0	3	1	0	0	23	1	11	1	1	2	2	2	2	0.56	50	40	5	0	20	70	56	33.3333	12.5	40	23.75	35.4583	40
928	67	3	0	2	0	1	0	21	1	11	1	2	2	1	3	2	0.22	70	40	60	0	30	70	48	33.3333	25	50	40	39.0833	40
929	70	3	0	2	1	1	1	34	1	11	1	2	2	2	2	2	0.34	65	20	40	0	20	70	52	33.3333	12.5	45	32.5	35.7083	20
930	69	3	0	3	0	1	2	18	1	11	1	2	1	1	2	2	0.58	60	30	60	0	30	45	40	33.3333	25	55	33.75	38.3333	30
931	64	3	1	4	0	1	1	25	1	11	1	1	1	1	1	1	1	45	40	15	0	20	70	48	33.3333	12.5	45	26.25	34.7083	40
932	76	3	0	3	0	1	0	14	0	0	0	2	1	2	2	1	0.5	75	40	60	0	20	70	52	33.3333	12.5	50	37.5	36.9583	40
933	76	3	0	3	0	1	1	29	1	11	1	2	2	2	2	2	0.34	50	30	0	0	10	40	20	33.3333	0	75	12.5	32.0833	30
934	76	3	1	4	0	1	2	53	1	11	1	3	3	3	3	3	-0.72	75	40	15	0	20	65	48	33.3333	12.5	55	25	37.2083	40
936	65	3	0	4	0	1	0	26	1	11	1	2	1	2	3	3	0.07	75	40	20	0	20	65	52	33.3333	12.5	55	26.25	38.2083	40
937	52	2	0	2	1	0	0	17	1	11	1	2	2	2	2	2	0.34	35	40	20	0	10	80	44	33.3333	0	55	27.5	33.0833	40
938	45	2	1	5	0	1	1	32	1	11	1	2	1	2	3	3	0.07	35	40	60	0	10	65	48	33.3333	12.5	55	33.75	37.2083	40
939	75	3	0	2	0	0	1	29	1	11	1	2	2	2	2	2	0.34	40	40	60	0	20	65	52	33.3333	12.5	60	36.25	39.4583	40
940	68	3	0	4	1	1	1	28	1	11	1	2	2	2	2	2	0.34	75	20	30	0	30	70	52	33.3333	25	55	32.5	41.3333	20
941	60	2	0	3	0	0	0	21	1	11	1	2	1	1	2	3	0.43	40	40	30	0	52.5	60	52	33.3333	37.5	50	35.625	43.2083	40
942	19	1	0	4	0	0	2	14	0	5	1	1	1	1	2	2	0.75	65	40	35	0	30	70	56	33.3333	25	50	33.75	41.0833	40
943	41	2	1	3	1	1	2	15	0	9	1	1	1	1	2	2	0.75	65	40	50	0	40	60	56	33.3333	50	55	37.5	48.5833	40
944	52	2	0	3	1	1	1	11	0	6	1	1	1	1	2	2	0.75	40	40	5	0	10	70	52	33.3333	12.5	50	21.25	36.9583	40
945	73	3	0	2	0	1	2	23	1	11	1	2	2	2	3	3	-0.05	65	40	60	0	32.5	70	52	33.3333	12.5	45	40.625	35.7083	40
946	50	2	1	3	0	1	1	20	1	11	1	1	1	1	2	2	0.75	60	40	60	0	32.5	55	44	33.3333	12.5	55	36.875	36.2083	40
947	62	3	0	3	1	1	1	25	1	8	1	2	2	2	2	2	0.34	70	40	60	0	20	70	44	33.3333	12.5	60	37.5	37.4583	40
948	44	2	0	5	1	0	0	23	1	6	1	1	1	1	1	1	1	45	40	60	0	42.5	50	52	33.3333	25	60	38.125	42.5833	40
949	63	3	0	3	1	1	0	25	1	11	1	1	1	2	2	2	0.68	75	40	60	0	42.5	50	48	33.3333	25	50	38.125	39.0833	40
950	70	3	0	5	1	0	1	28	1	11	1	2	2	2	2	2	0.34	75	40	40	0	42.5	70	52	33.3333	25	50	38.125	40.0833	40
952	66	3	0	2	0	1	1	31	1	11	1	2	2	2	2	2	0.34	85	40	0	0	10	80	44	33.3333	0	50	22.5	31.8333	40
954	66	3	0	3	1	1	1	15	0	8	1	1	1	1	2	2	0.75	#NULL!	40	60	0	20	65	48	33.3333	12.5	55	36.25	37.2083	40
955	51	2	0	2	1	0	1	27	1	11	1	2	2	2	2	2	0.34	70	30	15	0	10	70	48	33.3333	0	45	23.75	31.5833	30
957	58	2	0	3	0	0	1	25	1	11	1	1	1	1	2	3	0.6	60	40	40	0	42.5	75	48	33.3333	25	45	39.375	37.8333	40
958	73	3	1	3	1	0	1	18	1	10	1	1	1	1	2	2	0.75	75	40	40	0	40	65	52	0	50	60	36.25	40.5	40
959	47	2	1	5	0	1	0	27	1	10	1	2	1	1	2	3	0.43	65	40	95	100	62.5	65	64	66.6667	75	50	80.625	63.9167	40
960	42	2	0	2	1	1	2	2	0	0	0	1	1	1	1	1	1	50	40	45	0	52.5	70	60	33.3333	25	40	41.875	39.5833	40
961	49	2	1	2	1	0	0	16	0	11	1	1	2	1	2	2	0.63	60	40	60	0	30	60	52	33.3333	25	45	37.5	38.8333	40
962	40	1	1	3	0	1	1	26	1	9	1	2	2	2	2	2	0.34	60	40	60	0	30	70	52	33.3333	25	50	40	40.0833	40
963	65	3	1	3	0	1	1	26	1	11	1	2	2	1	2	2	0.46	80	40	15	0	30	45	48	33.3333	25	55	22.5	40.3333	40
964	79	3	0	4	0	1	0	26	1	11	1	2	2	2	2	2	0.34	60	40	35	0	20	70	60	33.3333	12.5	55	31.25	40.2083	40
965	65	3	0	2	1	1	1	21	1	11	1	2	1	1	2	2	0.58	65	50	30	0	20	70	48	33.3333	12.5	45	30	34.7083	50
967	50	2	0	3	0	1	1	24	1	11	1	2	2	2	2	2	0.34	50	40	50	0	30	75	56	33.3333	25	50	38.75	41.0833	40
968	66	3	0	4	1	1	0	17	1	11	1	1	1	1	2	3	0.6	50	40	25	0	20	65	52	33.3333	12.5	50	27.5	36.9583	40
970	62	3	1	1	0	1	0	27	1	6	1	2	2	2	2	2	0.34	60	30	40	0	42.5	70	52	33.3333	25	50	38.125	40.0833	30
971	59	2	1	2	0	1	0	18	1	11	1	2	1	2	2	2	0.46	50	50	60	0	30	45	52	33.3333	25	55	33.75	41.3333	50
972	56	2	0	4	1	0	2	25	1	11	1	2	2	2	2	2	0.34	30	50	45	0	42.5	70	52	33.3333	25	40	39.375	37.5833	50
973	73	3	0	4	0	1	1	12	0	3	0	2	1	1	2	2	0.58	55	30	70	0	42.5	60	56	33.3333	25	50	43.125	41.0833	30
974	59	2	0	3	1	0	1	14	0	11	1	2	2	2	2	2	0.34	40	20	40	0	20	70	52	33.3333	12.5	45	32.5	35.7083	20
975	63	3	1	3	0	1	1	25	1	11	1	2	2	2	2	2	0.34	50	20	25	0	20	65	48	33.3333	12.5	50	27.5	35.9583	20
976	60	2	0	3	0	0	1	22	1	11	1	2	2	2	3	3	-0.05	40	40	60	0	30	50	52	33.3333	25	50	35	40.0833	40
977	53	2	0	2	1	1	1	26	1	11	1	2	2	2	2	2	0.34	60	40	65	0	30	50	44	33.3333	25	60	36.25	40.5833	40
978	43	2	0	5	1	0	0	19	1	11	1	2	1	1	2	2	0.58	45	50	60	0	30	45	44	33.3333	25	55	33.75	39.3333	50
979	61	3	1	2	0	1	1	23	1	11	1	2	2	2	2	2	0.34	40	40	65	0	30	55	44	33.3333	25	55	37.5	39.3333	40
980	53	2	1	2	0	1	0	28	1	11	1	2	2	2	2	2	0.34	55	30	75	100	62.5	55	60	66.6667	87.5	45	73.125	64.7917	30
981	47	2	0	4	0	1	2	7	0	0	0	1	1	1	1	1	1	70	40	50	0	30	50	52	33.3333	25	55	32.5	41.3333	40
982	43	2	1	3	1	0	1	24	1	0	0	1	1	2	2	2	0.68	45	50	60	0	30	45	52	33.3333	25	55	33.75	41.3333	50
983	46	2	0	3	1	1	1	24	1	11	1	2	2	2	2	2	0.34	50	40	60	0	30	45	52	33.3333	25	55	33.75	41.3333	40
984	46	2	0	4	1	0	0	24	1	11	1	2	2	2	2	2	0.34	80	20	45	0	52.5	75	60	33.3333	50	35	43.125	44.5833	20
985	46	2	1	2	1	1	0	17	1	4	1	1	1	1	2	2	0.75	55	40	95	100	75	60	56	66.6667	75	45	82.5	60.6667	40
986	41	2	0	3	1	0	1	3	0	0	0	1	1	1	1	1	1	65	20	60	0	30	65	56	33.3333	25	40	38.75	38.5833	20
987	67	3	0	3	1	1	1	18	1	11	1	1	1	1	2	2	0.75	40	50	55	0	42.5	60	52	33.3333	37.5	40	39.375	40.7083	50
989	47	2	1	3	1	0	1	10	0	3	0	1	1	1	2	2	0.75	80	20	40	0	20	60	52	33.3333	12.5	45	30	35.7083	20
990	61	3	1	3	0	1	1	17	1	9	1	1	1	1	2	2	0.75	50	40	55	0	52.5	55	56	33.3333	50	35	40.625	43.5833	40
991	74	3	0	3	0	1	0	11	0	0	0	1	1	1	2	1	0.79	45	50	25	0	20	65	52	33.3333	12.5	45	27.5	35.7083	50
992	66	3	1	2	0	1	1	28	1	10	1	2	1	2	3	2	0.22	70	40	65	0	30	45	48	33.3333	25	65	35	42.8333	40
993	48	2	0	2	1	1	1	23	1	10	1	2	2	2	2	2	0.34	50	40	60	0	30	70	56	33.3333	12.5	50	40	37.9583	40
994	54	2	0	3	1	0	1	14	0	9	1	1	1	1	2	2	0.75	60	40	65	0	30	55	44	33.3333	25	60	37.5	40.5833	40
995	56	2	0	4	1	1	0	20	1	8	1	2	2	2	2	2	0.34	40	30	70	0	52.5	50	60	33.3333	50	45	43.125	47.0833	30
996	53	2	0	3	1	1	0	8	0	0	0	1	1	1	2	1	0.79	65	30	70	0	65	55	52	33.3333	75	45	47.5	51.3333	30
997	45	2	0	4	1	1	1	15	0	5	1	1	1	1	2	2	0.75	60	40	70	0	52.5	60	60	33.3333	37.5	40	45.625	42.7083	40
998	71	3	0	2	1	1	1	5	0	0	0	1	1	1	2	1	0.79	50	40	40	0	40	70	52	33.3333	37.5	50	37.5	43.2083	40
999	63	3	1	1	0	1	1	15	0	11	1	2	1	2	2	3	0.31	#NULL!	30	15	0	20	55	48	33.3333	12.5	60	22.5	38.4583	30
1001	57	2	0	3	1	1	1	28	1	11	1	2	2	2	2	2	0.34	70	20	40	0	20	65	48	33.3333	12.5	50	31.25	35.9583	20
1002	56	2	0	2	0	1	2	21	1	11	1	2	1	2	2	3	0.31	50	60	15	0	10	70	44	33.3333	0	65	23.75	35.5833	60
1003	63	3	0	2	0	1	0	34	1	11	1	2	3	3	2	2	-0.18	65	40	30	0	20	70	52	33.3333	12.5	50	30	36.9583	40
1004	57	2	0	3	0	1	1	23	1	11	1	1	1	2	2	3	0.53	70	40	60	0	20	65	44	33.3333	12.5	60	36.25	37.4583	40
1005	72	3	0	2	1	1	1	29	1	11	1	2	2	2	2	2	0.34	50	40	20	0	32.5	80	36	33.3333	0	40	33.125	27.3333	40
1006	53	2	1	1	0	1	1	33	1	10	1	2	2	2	2	2	0.34	75	40	50	0	67.5	55	52	33.3333	25	55	43.125	41.3333	40
1007	54	2	1	1	0	1	1	16	0	0	0	1	2	1	2	1	0.67	40	40	30	0	42.5	65	44	33.3333	25	40	34.375	35.5833	40
1008	61	3	1	2	0	1	1	19	1	2	0	1	2	2	2	2	0.56	75	40	5	0	32.5	75	56	33.3333	0	40	28.125	32.3333	40
1009	62	3	0	3	0	0	1	16	0	6	1	2	2	2	2	2	0.34	50	40	20	0	20	65	52	33.3333	12.5	55	26.25	38.2083	40
1010	53	2	1	2	0	0	2	21	1	11	1	2	2	2	2	2	0.34	80	40	35	0	57.5	70	36	33.3333	12.5	55	40.625	34.2083	40
1011	59	2	0	2	1	1	1	19	1	6	1	1	1	1	2	2	0.75	80	40	40	25	52.5	65	56	66.6667	75	40	45.625	59.4167	40
1013	42	2	1	2	1	0	0	14	0	6	1	2	1	1	2	2	0.58	50	40	50	0	52.5	55	60	33.3333	50	50	39.375	48.3333	40
1014	19	1	0	5	0	0	0	0	0	0	0	1	1	1	2	2	0.75	55	40	20	0	52.5	75	56	33.3333	37.5	45	36.875	42.9583	40
1015	41	2	0	3	1	1	0	11	0	7	1	1	1	1	2	2	0.75	65	40	25	0	30	80	52	33.3333	25	50	33.75	40.0833	40
1016	67	3	1	3	0	1	0	25	1	11	1	2	2	2	2	2	0.34	40	40	45	0	32.5	70	48	33.3333	12.5	50	36.875	35.9583	40
1017	57	2	0	3	1	1	1	17	1	9	1	1	1	1	2	2	0.75	70	40	40	0	30	65	52	33.3333	25	40	33.75	37.5833	40
1018	67	3	0	4	1	1	1	30	1	11	1	1	1	2	2	2	0.68	65	40	25	0	55	40	52	33.3333	50	55	30	47.5833	40
1019	72	3	1	1	0	1	0	24	1	0	0	2	2	2	2	2	0.34	33	40	25	0	32.5	70	52	33.3333	12.5	40	31.875	34.4583	40
1020	49	2	1	2	0	0	1	28	1	10	1	2	1	2	2	2	0.46	60	40	15	0	20	60	52	33.3333	12.5	35	23.75	33.2083	40
1021	63	3	0	2	0	0	0	21	1	7	1	1	1	1	2	2	0.75	70	40	25	0	55	65	48	33.3333	25	50	36.25	39.0833	40
1022	62	3	1	3	0	1	0	15	0	3	0	1	2	1	2	1	0.67	50	40	35	0	67.5	70	48	33.3333	25	60	43.125	41.5833	40
1023	79	3	0	2	0	1	1	9	0	11	1	1	1	1	1	2	0.81	50	40	25	0	67.5	70	44	33.3333	25	60	40.625	40.5833	40
1024	61	3	1	3	0	1	1	22	1	11	1	1	1	1	1	2	0.81	50	40	70	0	42.5	70	52	33.3333	25	50	45.625	40.0833	40
1025	72	3	0	4	1	1	1	21	1	0	0	1	1	1	2	2	0.75	75	40	65	0	55	65	52	33.3333	25	50	46.25	40.0833	40
1026	55	2	0	2	1	1	0	14	0	8	1	1	2	2	2	1	0.6	80	40	30	0	32.5	65	48	33.3333	0	50	31.875	32.8333	40
1027	66	3	0	3	0	0	1	28	1	11	1	2	1	2	2	2	0.46	70	40	95	100	75	45	60	66.6667	75	45	78.75	61.6667	40
1029	52	2	0	2	1	0	1	23	1	11	1	2	1	2	2	2	0.46	50	40	35	0	67.5	75	44	33.3333	25	60	44.375	40.5833	40
1030	57	2	1	3	0	0	0	26	1	5	1	1	2	2	2	2	0.56	50	40	15	0	32.5	70	52	33.3333	12.5	40	29.375	34.4583	40
1031	62	3	0	4	0	1	1	15	0	10	1	2	2	2	2	2	0.34	80	40	85	100	65	35	56	100	62.5	50	71.25	67.125	40
1032	50	2	0	2	1	1	1	5	0	0	0	1	1	1	1	1	1	25	40	15	0	20	75	44	33.3333	0	45	27.5	30.5833	40
1033	51	2	1	4	0	1	1	27	1	11	1	2	2	2	3	3	-0.05	40	40	35	0	55	65	52	33.3333	25	50	38.75	40.0833	40
1034	76	3	1	2	0	1	1	11	0	0	0	2	2	2	2	1	0.38	40	40	20	0	55	70	56	33.3333	25	40	36.25	38.5833	40
1035	56	2	1	2	0	1	0	22	1	10	1	2	1	2	2	2	0.46	50	40	55	0	67.5	70	44	33.3333	25	60	48.125	40.5833	40
1036	51	2	0	3	1	0	0	13	0	0	0	1	2	2	1	1	0.66	25	40	65	0	52.5	60	60	33.3333	75	45	44.375	53.3333	40
1037	49	2	0	2	1	0	0	4	0	0	0	1	1	1	1	1	1	50	40	40	0	32.5	75	52	33.3333	12.5	45	36.875	35.7083	40
1038	56	2	0	2	0	0	0	23	1	9	1	2	1	2	2	2	0.46	60	40	30	0	67.5	65	48	33.3333	25	25	40.625	32.8333	40
1039	53	2	1	1	1	1	2	15	0	0	0	2	2	2	2	1	0.38	25	40	50	0	30	35	44	33.3333	62.5	60	28.75	49.9583	40
1040	62	3	0	2	1	1	1	18	1	0	0	2	2	2	2	1	0.38	95	40	5	0	10	75	40	33.3333	0	55	22.5	32.0833	40
1041	67	3	1	3	0	1	0	28	1	9	1	2	2	2	3	2	0.1	60	40	5	0	10	70	48	33.3333	0	40	21.25	30.3333	40
1042	70	3	1	2	0	1	1	37	1	11	1	2	2	3	3	2	-0.13	35	40	35	0	42.5	70	56	33.3333	25	45	36.875	39.8333	40
1043	59	2	0	4	0	1	2	19	1	11	1	2	2	2	2	1	0.38	55	40	40	0	67.5	55	44	33.3333	25	60	40.625	40.5833	40
1044	48	2	1	1	0	1	1	13	0	0	0	1	2	1	1	1	0.73	30	40	50	25	42.5	65	52	33.3333	25	50	45.625	40.0833	40
1045	59	2	1	4	0	1	0	15	0	4	1	2	1	1	2	2	0.58	30	40	35	25	52.5	75	52	66.6667	50	50	46.875	54.6667	40
1046	44	2	1	4	1	0	1	14	0	3	0	2	1	2	2	2	0.46	50	40	15	0	10	70	52	33.3333	0	40	23.75	31.3333	40
1047	60	2	1	2	0	1	0	18	1	8	1	2	2	2	3	2	0.1	75	40	0	0	10	85	44	33.3333	0	50	23.75	31.8333	40
1048	70	3	1	1	0	1	1	36	1	11	1	2	2	2	3	3	-0.05	60	40	5	0	32.5	75	48	33.3333	12.5	45	28.125	34.7083	40
1049	62	3	1	4	0	1	0	19	1	11	1	2	2	2	2	2	0.34	50	40	50	0	67.5	55	52	33.3333	50	60	43.125	48.8333	40
1050	77	3	0	3	0	1	1	22	1	0	0	1	2	2	1	1	0.66	50	40	60	25	30	70	48	66.6667	25	50	46.25	47.4167	40
1051	61	3	0	3	0	0	1	21	1	10	1	2	1	2	2	2	0.46	30	40	35	0	55	65	40	33.3333	25	55	38.75	38.3333	40
1052	54	2	0	2	0	1	2	19	1	0	0	1	2	1	2	2	0.63	60	40	55	0	55	30	52	33.3333	50	60	35	48.8333	40
1053	54	2	1	2	0	1	0	4	0	0	0	1	1	1	1	1	1	50	40	50	0	67.5	65	48	33.3333	25	55	45.625	40.3333	40
1054	58	2	0	2	1	0	1	13	0	0	0	1	1	1	1	1	1	60	40	5	0	10	70	44	33.3333	12.5	50	21.25	34.9583	40
1055	66	3	0	1	0	1	2	24	1	11	1	2	2	2	3	2	0.1	30	40	60	0	55	65	44	33.3333	25	55	45	39.3333	40
1056	51	2	0	2	1	1	0	17	1	0	0	2	1	2	2	2	0.46	100	40	40	0	55	65	44	33.3333	37.5	60	40	43.7083	40
1057	57	2	0	2	1	1	1	7	0	0	0	2	2	2	2	1	0.38	50	30	15	0	20	65	48	33.3333	37.5	45	25	40.9583	30
1058	61	3	0	3	0	1	1	19	1	6	1	1	1	2	2	2	0.68	30	30	35	0	67.5	75	48	33.3333	37.5	50	44.375	42.2083	30
1059	62	3	1	2	1	1	1	21	1	0	0	2	2	2	2	2	0.34	25	50	30	0	20	70	52	33.3333	12.5	60	30	39.4583	50
1060	60	2	0	3	0	0	1	20	1	11	1	2	1	1	3	2	0.34	20	30	65	0	42.5	70	52	33.3333	25	50	44.375	40.0833	30
1061	68	3	1	3	0	1	1	20	1	11	1	2	1	2	2	2	0.46	65	40	40	0	20	75	44	33.3333	0	55	33.75	33.0833	40
1062	57	2	0	3	0	1	1	24	1	11	1	2	1	2	3	3	0.07	50	40	30	0	20	50	52	33.3333	12.5	55	25	38.2083	40
1063	68	3	0	4	0	0	1	26	1	11	1	2	1	2	3	3	0.07	40	40	15	0	20	75	48	33.3333	12.5	55	27.5	37.2083	40
1064	61	3	1	2	0	1	1	30	1	11	1	2	2	2	3	3	-0.05	70	40	30	0	30	70	48	33.3333	25	55	32.5	40.3333	40
1065	66	3	0	3	0	1	1	21	1	11	1	2	1	1	2	2	0.58	40	30	35	0	30	70	48	33.3333	25	55	33.75	40.3333	30
1066	50	2	0	3	1	1	1	37	1	11	1	2	1	2	3	3	0.07	40	30	55	0	30	70	52	33.3333	25	55	38.75	41.3333	30
1067	65	3	0	2	0	0	1	16	0	7	1	2	2	2	2	2	0.34	40	30	15	0	30	45	52	33.3333	25	55	22.5	41.3333	30
1068	55	2	0	3	0	1	1	29	1	11	1	2	2	2	3	2	0.1	50	40	90	100	62.5	60	64	100	75	45	78.125	71	40
1069	61	3	0	3	1	0	0	2	0	0	0	1	1	1	1	1	1	50	40	35	0	30	70	52	33.3333	25	55	33.75	41.3333	40
1070	60	2	1	4	0	1	1	22	1	11	1	2	1	1	2	3	0.43	80	20	50	0	52.5	45	60	33.3333	75	40	36.875	52.0833	20
1071	61	3	0	3	0	1	2	6	0	0	0	1	1	1	1	1	1	40	40	60	0	30	45	52	33.3333	25	55	33.75	41.3333	40
1072	61	3	0	3	1	0	0	25	1	11	1	2	2	2	2	2	0.34	75	40	60	0	30	45	52	33.3333	25	55	33.75	41.3333	40
1073	69	3	0	1	0	1	1	27	1	11	1	2	2	2	2	2	0.34	50	30	35	0	42.5	70	56	33.3333	25	45	36.875	39.8333	30
1074	47	2	0	3	1	1	1	21	1	7	1	1	1	1	2	2	0.75	70	30	40	0	30	70	56	33.3333	25	40	35	38.5833	30
1075	67	3	0	3	1	0	2	22	1	2	0	1	1	1	2	2	0.75	50	30	80	0	65	60	52	0	75	40	51.25	41.75	30
1076	72	3	0	2	0	1	1	14	0	7	1	1	1	2	2	2	0.68	40	30	30	0	30	65	48	33.3333	25	50	31.25	39.0833	30
1077	56	2	0	3	0	1	1	30	1	5	1	2	2	2	2	2	0.34	50	40	75	0	67.5	65	52	0	62.5	25	51.875	34.875	40
1079	70	3	0	4	0	0	1	13	0	6	1	1	1	2	2	2	0.68	50	40	25	0	20	65	56	33.3333	37.5	60	27.5	46.7083	40
1080	64	3	0	2	0	0	1	15	0	5	1	2	1	2	2	2	0.46	10	40	30	0	30	70	56	33.3333	37.5	50	32.5	44.2083	40
1081	43	2	1	2	0	1	0	24	1	10	1	2	2	2	2	2	0.34	75	40	0	0	10	70	52	33.3333	12.5	30	20	31.9583	40
1082	42	2	1	1	0	1	0	23	1	11	1	2	3	3	2	2	-0.18	60	40	65	0	42.5	70	36	33.3333	25	55	44.375	37.3333	40
1083	52	2	0	3	0	1	1	34	1	9	1	2	1	2	2	1	0.5	40	40	35	0	42.5	75	56	33.3333	37.5	50	38.125	44.2083	40
1084	52	2	0	2	1	0	1	26	1	10	1	2	1	2	2	2	0.46	50	40	30	0	52.5	60	52	33.3333	37.5	50	35.625	43.2083	40
1085	19	1	0	4	0	0	2	14	0	5	1	1	1	1	2	2	0.75	65	40	35	0	30	70	56	33.3333	25	50	33.75	41.0833	40
1086	41	2	1	3	1	1	2	15	0	9	1	1	1	1	2	2	0.75	50	40	50	0	40	60	56	33.3333	50	55	37.5	48.5833	40
1087	52	2	0	3	1	1	1	11	0	6	1	1	1	1	2	2	0.75	70	40	60	0	32.5	70	52	33.3333	12.5	45	40.625	35.7083	40
1088	50	2	1	3	0	1	1	20	1	11	1	1	1	1	2	2	0.75	65	40	0	0	10	90	56	33.3333	0	50	25	34.8333	40
1089	58	2	1	2	0	1	0	26	1	11	1	3	3	3	3	3	-0.72	60	40	25	0	55	65	48	33.3333	25	50	36.25	39.0833	40
1090	48	2	1	2	0	1	0	24	1	8	1	1	2	2	2	2	0.56	70	30	45	0	30	60	56	33.3333	50	45	33.75	46.0833	30
1091	66	3	0	2	1	1	1	21	1	9	1	1	1	1	2	2	0.75	75	40	50	0	30	45	56	33.3333	50	45	31.25	46.0833	40
1092	70	3	0	2	1	1	1	18	1	1	0	1	2	2	1	1	0.66	70	40	30	0	20	85	52	33.3333	0	45	33.75	32.5833	40
1093	61	3	0	3	0	1	1	33	1	10	1	2	1	2	2	3	0.31	50	40	40	0	42.5	70	48	33.3333	25	50	38.125	39.0833	40
1094	61	3	0	2	1	0	0	14	0	7	1	1	1	2	1	1	0.78	75	30	65	0	67.5	60	48	33.3333	50	50	48.125	45.3333	30
1095	34	1	1	3	0	0	2	13	0	11	1	1	1	1	1	1	1	20	40	5	0	20	70	48	33.3333	12.5	50	23.75	35.9583	40
1096	65	3	1	3	0	1	1	43	1	11	1	2	2	2	3	3	-0.05	25	30	35	25	20	65	56	66.6667	37.5	30	36.25	47.5417	30
1097	66	3	1	4	0	1	1	29	1	10	1	2	1	2	2	2	0.46	40	40	15	0	20	75	52	33.3333	37.5	50	27.5	43.2083	40
1098	64	3	0	3	0	1	1	15	0	9	1	2	2	2	2	2	0.34	50	40	90	100	87.5	50	60	66.6667	62.5	30	81.875	54.7917	40
1099	50	2	1	4	1	1	1	1	0	1	0	1	1	1	2	1	0.79	30	40	85	25	42.5	45	60	66.6667	50	50	49.375	56.6667	40
1100	65	3	0	4	0	0	0	15	0	0	0	1	1	1	2	1	0.79	65	40	0	0	32.5	75	52	33.3333	37.5	40	26.875	40.7083	40
1101	66	3	0	3	0	1	1	21	1	9	1	2	3	2	2	2	0.07	60	40	65	0	67.5	70	48	33.3333	25	50	50.625	39.0833	40
1102	53	2	1	4	1	1	1	15	0	0	0	2	2	2	2	2	0.34	80	40	20	0	20	75	56	33.3333	12.5	55	28.75	39.2083	40
1103	55	2	0	4	0	0	1	15	0	8	1	1	1	1	2	2	0.75	40	40	35	0	32.5	70	56	33.3333	12.5	40	34.375	35.4583	40
1104	54	2	1	5	0	1	0	22	1	5	1	1	1	2	2	1	0.72	40	30	15	0	10	40	44	33.3333	12.5	40	16.25	32.4583	30
1105	64	3	1	1	0	1	1	28	1	11	1	2	2	2	2	2	0.34	50	40	65	0	20	50	28	33.3333	12.5	60	33.75	33.4583	40
1106	46	2	0	2	1	0	0	25	1	8	1	1	1	1	2	2	0.75	60	40	30	0	30	70	48	33.3333	25	50	32.5	39.0833	40
1107	50	2	1	1	0	1	0	19	1	11	1	2	1	1	2	2	0.58	20	30	60	0	30	50	52	33.3333	25	60	35	42.5833	30
1108	48	2	0	3	0	0	1	31	1	11	1	2	2	2	2	2	0.34	75	40	65	0	67.5	65	44	33.3333	25	55	49.375	39.3333	40
1109	49	2	0	2	1	1	1	26	1	0	0	1	1	1	2	2	0.75	70	40	65	0	30	70	52	33.3333	37.5	50	41.25	43.2083	40
1110	49	2	1	2	0	0	1	14	0	0	0	1	1	1	2	2	0.75	60	30	70	0	40	70	56	33.3333	50	45	45	46.0833	30
1111	47	2	0	2	1	1	1	9	0	0	0	1	1	1	2	1	0.79	60	40	65	0	52.5	60	56	0	62.5	40	44.375	39.625	40
1112	47	2	0	3	1	0	0	12	0	1	0	1	1	1	2	1	0.79	55	40	20	0	30	70	52	33.3333	25	50	30	40.0833	40
1113	56	2	1	4	0	1	1	12	0	11	1	1	1	1	1	1	1	75	40	25	0	42.5	65	52	33.3333	25	50	33.125	40.0833	40
1114	76	3	0	3	1	1	1	17	1	11	1	1	1	1	1	2	0.81	80	30	25	0	30	75	44	33.3333	25	60	32.5	40.5833	30
1115	57	2	0	3	0	1	0	25	1	11	1	2	2	2	3	3	-0.05	50	40	65	0	20	70	56	33.3333	25	45	38.75	39.8333	40
1116	55	2	1	2	0	0	0	19	1	11	1	1	1	1	2	1	0.79	70	40	65	0	20	70	56	33.3333	12.5	50	38.75	37.9583	40
1117	53	2	1	2	0	1	2	30	1	11	1	1	2	2	2	2	0.56	80	40	5	0	10	75	40	33.3333	0	50	22.5	30.8333	40
1118	50	2	0	4	0	0	2	32	1	11	1	2	2	2	3	2	0.1	40	40	5	0	0	5	28	0	0	10	2.5	9.5	40
